# Supplementary material for: Intermolecular radical oxyalkylation of arynes with alkenes and TEMPO
Source: Chem Sci. 2024 Jul 26;15(34):13712–6. doi: 10.1039/d4sc04369c (PMC11351772; doi:10.1039/d4sc04369c)
Supplement: SC-015-D4SC04369C-s002 [file SC-015-D4SC04369C-s002.cif]

# Supplementary Information (SI) for Chemical Science.
# This journal is © The Royal Society of Chemistry 2024

####################################################################### 
# 
# This file contains crystal structure data downloaded from the 
# Cambridge Structural Database (CSD) hosted by the Cambridge 
# Crystallographic Data Centre (CCDC).
# 
# Full information about CCDC data access policies and citation 
# guidelines are available at http://www.ccdc.cam.ac.uk/access/V1 
# 
# Audit and citation data items may have been added by the CCDC. 
# Please retain this information to preserve the provenance of 
# this file and to allow appropriate attribution of the data. 
# 
#######################################################################

data_stu10233_4a
_database_code_depnum_ccdc_archive 'CCDC 2365425'
loop_
_audit_author_name
_audit_author_address
'Constantin G. Daniliuc'
;Organisch Chemisches Institut University of Muenster
Germany
;
_audit_update_record             
;
2024-06-25 deposited with the CCDC.	2024-07-26 downloaded from the CCDC.
;

_audit_creation_method           'APEX4 v2021.4-0'
_chemical_name_systematic        ?
_chemical_name_common            ?
_chemical_formula_moiety         ?
_chemical_formula_sum            'C28 H46 N2 O4'
_chemical_formula_iupac          ?
_chemical_formula_weight         474.67

_chemical_melting_point          ?

_space_group_crystal_system      monoclinic
_space_group_IT_number           14
_space_group_name_H-M_alt        'P 1 21/n 1'
_space_group_name_Hall           '-P 2yn'
loop_
_space_group_symop_operation_xyz
'x, y, z'
'-x+1/2, y+1/2, -z+1/2'
'-x, -y, -z'
'x-1/2, -y-1/2, z-1/2'

_cell_length_a                   11.4757(2)
_cell_length_b                   7.6251(2)
_cell_length_c                   30.9076(7)
_cell_angle_alpha                90
_cell_angle_beta                 99.5570(10)
_cell_angle_gamma                90
_cell_volume                     2666.98(10)
_cell_formula_units_Z            4
_cell_measurement_reflns_used    9905
_cell_measurement_theta_min      4.3876
_cell_measurement_theta_max      66.5255
_cell_measurement_temperature    100.(2)

_exptl_crystal_description       plate
_exptl_crystal_colour            colourless
_exptl_crystal_size_max          0.152
_exptl_crystal_size_mid          0.060
_exptl_crystal_size_min          0.052
_exptl_crystal_density_diffrn    1.182
_exptl_crystal_density_meas      ?
_exptl_crystal_density_method    'not measured'
_exptl_crystal_F_000             1040

_exptl_absorpt_coefficient_mu    0.616
_exptl_absorpt_correction_type   Multi-Scan
_exptl_absorpt_process_details   
;
Krause, L., Herbst-Irmer, R., Sheldrick, G. M., Stalke, D. (2015).
"Comparison of silver and molybdenum microfocus X-ray sources for
single-crystal structure determination"
J. Appl. Cryst. 48, 3-10. doi:10.1107/S1600576714022985
;
_exptl_absorpt_correction_T_min  0.87
_exptl_absorpt_correction_T_max  0.97

_exptl_special_details           
;
;

_diffrn_ambient_temperature      100.(2)

_diffrn_source                   'Cu ImS'
_diffrn_source_type              'micro focus tube'
_diffrn_source_power             0.05
_diffrn_source_current           1.0
_diffrn_source_voltage           50

_diffrn_radiation_probe          'single crystal'
_diffrn_radiation_type           CuK\a
_diffrn_radiation_wavelength     1.54178
_diffrn_radiation_monochromator  'MX mirror'

_diffrn_measurement_device       'Bruker D8 Venture Photon III'
_diffrn_measurement_device_type  'single crystal diffractometer'
_diffrn_measurement_method       'phi/omega scans'

_diffrn_detector_area_resol_mean 7.3910

_diffrn_reflns_number            50846
_diffrn_reflns_av_R_equivalents  0.0765
_diffrn_reflns_av_unetI/netI     0.0309
_diffrn_reflns_theta_min         2.90
_diffrn_reflns_theta_max         66.64
_diffrn_reflns_theta_full        66.64
_diffrn_measured_fraction_theta_max 0.997
_diffrn_measured_fraction_theta_full 0.997
_diffrn_reflns_limit_h_min       -13
_diffrn_reflns_limit_h_max       13
_diffrn_reflns_limit_k_min       -9
_diffrn_reflns_limit_k_max       9
_diffrn_reflns_limit_l_min       -36
_diffrn_reflns_limit_l_max       36

_refine_special_details          
;

Reflections were merged by SHELXL according to the crystal
class for the calculation of statistics and refinement.

_reflns_Friedel_fraction is defined as the number of unique
Friedel pairs measured divided by the number that would be
possible theoretically, ignoring centric projections and
systematic absences.
;

_reflns_number_total             4704
_reflns_number_gt                3884
_reflns_threshold_expression     'I > 2\s(I)'
_reflns_Friedel_coverage         0.000
_reflns_Friedel_fraction_max     .
_reflns_Friedel_fraction_full    .

_refine_ls_structure_factor_coef Fsqd
_refine_ls_matrix_type           full
_refine_ls_R_factor_all          0.0499
_refine_ls_R_factor_gt           0.0379
_refine_ls_wR_factor_gt          0.0829
_refine_ls_wR_factor_ref         0.0893
_refine_ls_goodness_of_fit_ref   1.046
_refine_ls_restrained_S_all      1.046
_refine_ls_number_reflns         4704
_refine_ls_number_parameters     316
_refine_ls_number_restraints     0
_refine_ls_number_constraints    ?
_refine_ls_hydrogen_treatment    constr
_refine_ls_weighting_scheme      calc
_refine_ls_weighting_details     
'w=1/[\s^2^(Fo^2^)+(0.0300P)^2^+1.4241P] where P=(Fo^2^+2Fc^2^)/3'

_atom_sites_solution_hydrogens   geom
_atom_sites_solution_primary     direct
_atom_sites_solution_secondary   ?

_refine_ls_shift/su_max          0.001
_refine_ls_shift/su_mean         0.000
_refine_diff_density_max         0.256
_refine_diff_density_min         -0.197
_refine_ls_extinction_method     none
_refine_ls_extinction_coef       ?

loop_
_atom_type_symbol
_atom_type_description
_atom_type_scat_dispersion_real
_atom_type_scat_dispersion_imag
_atom_type_scat_source
C C 0.0181 0.0091 'International Tables Vol C Tables 4.2.6.8 and 6.1.1.4'
H H 0.0000 0.0000 'International Tables Vol C Tables 4.2.6.8 and 6.1.1.4'
N N 0.0311 0.0180 'International Tables Vol C Tables 4.2.6.8 and 6.1.1.4'
O O 0.0492 0.0322 'International Tables Vol C Tables 4.2.6.8 and 6.1.1.4'

_computing_data_collection       'Bruker APEX4 v2021.4-0 Photon III'
_computing_cell_refinement       'SAINT V8.40B (Bruker AXS LLC, 2019)'
_computing_data_reduction        'SAINT V8.40B (Bruker AXS LLC, 2019)'
_computing_structure_solution    'SHELXT 2018/2 (Sheldrick, 2018)'
_computing_structure_refinement  'SHELXL-2018/3 (Sheldrick, 2018)'
_computing_molecular_graphics    'shelXle (C.B. Huebschle, rev 1242)'
_computing_publication_material  'SHELXT 2018/2 (Sheldrick, 2018)'

loop_
_atom_site_type_symbol
_atom_site_label
_atom_site_fract_x
_atom_site_fract_y
_atom_site_fract_z
_atom_site_U_iso_or_equiv
_atom_site_adp_type
_atom_site_calc_flag
_atom_site_refinement_flags_adp
_atom_site_refinement_flags_occupancy
_atom_site_refinement_flags_posn
_atom_site_occupancy
_atom_site_disorder_assembly
_atom_site_disorder_group
N N1 0.23425(10) 0.59011(16) 0.61161(4) 0.0158(3) Uani d . . . 1 . .
N N2 0.66342(10) 0.06826(15) 0.62109(4) 0.0156(3) Uani d . . . 1 . .
O O1 0.29644(9) 0.52077(14) 0.73974(3) 0.0224(2) Uani d . . . 1 . .
O O2 0.45955(9) 0.64648(14) 0.72190(3) 0.0219(2) Uani d . . . 1 . .
O O3 0.24022(8) 0.46042(13) 0.64681(3) 0.0163(2) Uani d . . . 1 . .
O O4 0.57089(8) 0.15339(13) 0.64080(3) 0.0173(2) Uani d . . . 1 . .
C C1 0.37810(12) 0.24649(19) 0.68121(5) 0.0164(3) Uani d . . . 1 . .
H H1A 0.317216 0.204910 0.698041 0.020000 Uiso calc U . R 1 . .
H H1B 0.367488 0.180968 0.653175 0.020000 Uiso calc U . R 1 . .
C C2 0.35788(12) 0.44259(19) 0.67116(5) 0.0157(3) Uani d . . . 1 . .
H H2 0.417647 0.488549 0.653887 0.019000 Uiso calc U . R 1 . .
C C3 0.36560(12) 0.54016(19) 0.71467(5) 0.0169(3) Uani d . . . 1 . .
C C4 0.47321(15) 0.7432(2) 0.76282(5) 0.0306(4) Uani d . . . 1 . .
H H4A 0.403541 0.817108 0.763226 0.046000 Uiso calc U . R 1 . .
H H4B 0.543866 0.817176 0.765454 0.046000 Uiso calc U . R 1 . .
H H4C 0.481464 0.660647 0.787447 0.046000 Uiso calc U . R 1 . .
C C11 0.49930(12) 0.20448(19) 0.70699(5) 0.0162(3) Uani d . . . 1 . .
C C12 0.59377(12) 0.15176(19) 0.68648(4) 0.0161(3) Uani d . . . 1 . .
C C13 0.70154(13) 0.1015(2) 0.71082(5) 0.0192(3) Uani d . . . 1 . .
H H13 0.763403 0.061337 0.696377 0.023000 Uiso calc U . R 1 . .
C C14 0.71845(13) 0.1102(2) 0.75626(5) 0.0205(3) Uani d . . . 1 . .
H H14 0.792364 0.077496 0.772956 0.025000 Uiso calc U . R 1 . .
C C15 0.62762(13) 0.1665(2) 0.77734(5) 0.0206(3) Uani d . . . 1 . .
H H15 0.639461 0.174464 0.808435 0.025000 Uiso calc U . R 1 . .
C C16 0.51902(13) 0.2114(2) 0.75271(5) 0.0190(3) Uani d . . . 1 . .
H H16 0.456692 0.247709 0.767403 0.023000 Uiso calc U . R 1 . .
C C21 0.15463(12) 0.73529(19) 0.62161(5) 0.0170(3) Uani d . . . 1 . .
C C22 0.13829(13) 0.8601(2) 0.58200(5) 0.0209(3) Uani d . . . 1 . .
H H22A 0.081912 0.953573 0.586740 0.025000 Uiso calc U . R 1 . .
H H22B 0.214967 0.916510 0.580103 0.025000 Uiso calc U . R 1 . .
C C23 0.09312(14) 0.7688(2) 0.53878(5) 0.0223(3) Uani d . . . 1 . .
H H23A 0.013688 0.719101 0.539332 0.027000 Uiso calc U . R 1 . .
H H23B 0.086916 0.854046 0.514344 0.027000 Uiso calc U . R 1 . .
C C24 0.17863(13) 0.6236(2) 0.53208(5) 0.0222(3) Uani d . . . 1 . .
H H24A 0.255419 0.676652 0.528800 0.027000 Uiso calc U . R 1 . .
H H24B 0.147879 0.561201 0.504450 0.027000 Uiso calc U . R 1 . .
C C25 0.19900(13) 0.4898(2) 0.56983(5) 0.0192(3) Uani d . . . 1 . .
C C26 0.03430(13) 0.6772(2) 0.63214(5) 0.0215(3) Uani d . . . 1 . .
H H26A -0.016380 0.638581 0.605132 0.032000 Uiso calc U . R 1 . .
H H26B -0.003198 0.775781 0.644829 0.032000 Uiso calc U . R 1 . .
H H26C 0.045681 0.580034 0.653185 0.032000 Uiso calc U . R 1 . .
C C27 0.21884(14) 0.8358(2) 0.66118(5) 0.0227(3) Uani d . . . 1 . .
H H27A 0.217044 0.767424 0.687902 0.034000 Uiso calc U . R 1 . .
H H27B 0.179658 0.948856 0.663459 0.034000 Uiso calc U . R 1 . .
H H27C 0.301054 0.855796 0.657591 0.034000 Uiso calc U . R 1 . .
C C28 0.09127(14) 0.3693(2) 0.56864(5) 0.0258(4) Uani d . . . 1 . .
H H28A 0.096792 0.307433 0.596691 0.039000 Uiso calc U . R 1 . .
H H28B 0.089362 0.283863 0.544854 0.039000 Uiso calc U . R 1 . .
H H28C 0.018898 0.439893 0.563610 0.039000 Uiso calc U . R 1 . .
C C29 0.30548(15) 0.3782(2) 0.56370(5) 0.0292(4) Uani d . . . 1 . .
H H29A 0.376137 0.452369 0.566754 0.044000 Uiso calc U . R 1 . .
H H29B 0.291509 0.325091 0.534428 0.044000 Uiso calc U . R 1 . .
H H29C 0.317181 0.285637 0.585989 0.044000 Uiso calc U . R 1 . .
C C31 0.71514(12) 0.20450(19) 0.59539(5) 0.0171(3) Uani d . . . 1 . .
C C32 0.80812(13) 0.1098(2) 0.57362(5) 0.0204(3) Uani d . . . 1 . .
H H32A 0.841992 0.193806 0.554667 0.024000 Uiso calc U . R 1 . .
H H32B 0.872950 0.069399 0.596676 0.024000 Uiso calc U . R 1 . .
C C33 0.75833(14) -0.0467(2) 0.54616(5) 0.0231(3) Uani d . . . 1 . .
H H33A 0.822155 -0.105673 0.533721 0.028000 Uiso calc U . R 1 . .
H H33B 0.697524 -0.006906 0.521575 0.028000 Uiso calc U . R 1 . .
C C34 0.70383(14) -0.1742(2) 0.57506(5) 0.0222(3) Uani d . . . 1 . .
H H34A 0.767284 -0.222249 0.597566 0.027000 Uiso calc U . R 1 . .
H H34B 0.668317 -0.273299 0.556772 0.027000 Uiso calc U . R 1 . .
C C35 0.60874(12) -0.09134(19) 0.59814(5) 0.0177(3) Uani d . . . 1 . .
C C36 0.77828(14) 0.3382(2) 0.62827(5) 0.0236(3) Uani d . . . 1 . .
H H36A 0.720262 0.396907 0.643248 0.035000 Uiso calc U . R 1 . .
H H36B 0.818328 0.425420 0.612657 0.035000 Uiso calc U . R 1 . .
H H36C 0.836606 0.277614 0.649929 0.035000 Uiso calc U . R 1 . .
C C37 0.62704(13) 0.3053(2) 0.56152(5) 0.0215(3) Uani d . . . 1 . .
H H37A 0.596024 0.227119 0.537152 0.032000 Uiso calc U . R 1 . .
H H37B 0.667159 0.404945 0.550366 0.032000 Uiso calc U . R 1 . .
H H37C 0.561724 0.348256 0.575412 0.032000 Uiso calc U . R 1 . .
C C38 0.49334(13) -0.0614(2) 0.56586(5) 0.0217(3) Uani d . . . 1 . .
H H38A 0.441043 0.015103 0.579446 0.033000 Uiso calc U . R 1 . .
H H38B 0.454206 -0.174257 0.558455 0.033000 Uiso calc U . R 1 . .
H H38C 0.511191 -0.005989 0.539113 0.033000 Uiso calc U . R 1 . .
C C39 0.58234(14) -0.2174(2) 0.63390(5) 0.0231(3) Uani d . . . 1 . .
H H39A 0.653134 -0.230849 0.656219 0.035000 Uiso calc U . R 1 . .
H H39B 0.559202 -0.331851 0.620810 0.035000 Uiso calc U . R 1 . .
H H39C 0.517787 -0.170037 0.647538 0.035000 Uiso calc U . R 1 . .

loop_
_atom_site_aniso_label
_atom_site_aniso_U_11
_atom_site_aniso_U_22
_atom_site_aniso_U_33
_atom_site_aniso_U_12
_atom_site_aniso_U_13
_atom_site_aniso_U_23
N1 0.0187(6) 0.0149(6) 0.0135(6) 0.0014(5) 0.0021(5) 0.0031(5)
N2 0.0144(6) 0.0170(6) 0.0169(6) 0.0007(5) 0.0070(5) -0.0020(5)
O1 0.0266(6) 0.0236(6) 0.0179(5) -0.0017(5) 0.0065(4) -0.0005(4)
O2 0.0215(5) 0.0211(6) 0.0218(5) -0.0031(4) 0.0000(4) -0.0037(4)
O3 0.0148(5) 0.0175(5) 0.0160(5) -0.0006(4) 0.0007(4) 0.0040(4)
O4 0.0165(5) 0.0220(5) 0.0142(5) 0.0040(4) 0.0047(4) -0.0008(4)
C1 0.0166(7) 0.0175(8) 0.0153(7) 0.0000(6) 0.0032(6) -0.0008(6)
C2 0.0120(7) 0.0184(7) 0.0163(7) -0.0002(6) 0.0012(5) 0.0011(6)
C3 0.0167(7) 0.0144(7) 0.0185(7) 0.0012(6) -0.0006(6) 0.0031(6)
C4 0.0330(9) 0.0292(9) 0.0268(9) -0.0041(7) -0.0033(7) -0.0118(7)
C11 0.0176(7) 0.0136(7) 0.0172(7) -0.0006(6) 0.0025(6) 0.0013(6)
C12 0.0191(7) 0.0152(7) 0.0141(7) -0.0008(6) 0.0035(6) -0.0007(6)
C13 0.0176(7) 0.0217(8) 0.0189(7) 0.0011(6) 0.0049(6) -0.0010(6)
C14 0.0182(7) 0.0228(8) 0.0198(8) 0.0018(6) 0.0011(6) 0.0008(6)
C15 0.0242(8) 0.0231(8) 0.0144(7) -0.0004(6) 0.0024(6) 0.0005(6)
C16 0.0191(7) 0.0204(8) 0.0184(7) 0.0017(6) 0.0056(6) 0.0001(6)
C21 0.0152(7) 0.0173(7) 0.0187(7) 0.0019(6) 0.0035(6) -0.0001(6)
C22 0.0208(8) 0.0190(8) 0.0235(8) 0.0025(6) 0.0054(6) 0.0043(6)
C23 0.0229(8) 0.0246(8) 0.0196(7) 0.0033(6) 0.0041(6) 0.0067(6)
C24 0.0223(8) 0.0286(9) 0.0157(7) 0.0017(7) 0.0029(6) 0.0012(6)
C25 0.0211(8) 0.0211(8) 0.0148(7) 0.0021(6) 0.0012(6) -0.0023(6)
C26 0.0191(8) 0.0256(8) 0.0208(8) 0.0028(6) 0.0063(6) 0.0017(6)
C27 0.0235(8) 0.0198(8) 0.0244(8) 0.0016(6) 0.0028(6) -0.0037(6)
C28 0.0310(9) 0.0206(8) 0.0233(8) -0.0030(7) -0.0031(7) -0.0009(7)
C29 0.0347(9) 0.0326(9) 0.0190(8) 0.0137(8) 0.0010(7) -0.0055(7)
C31 0.0173(7) 0.0163(7) 0.0183(7) -0.0018(6) 0.0049(6) 0.0000(6)
C32 0.0184(7) 0.0228(8) 0.0213(8) 0.0000(6) 0.0073(6) 0.0023(6)
C33 0.0247(8) 0.0231(8) 0.0238(8) 0.0023(6) 0.0107(6) -0.0039(7)
C34 0.0245(8) 0.0170(8) 0.0262(8) 0.0003(6) 0.0075(6) -0.0035(6)
C35 0.0178(7) 0.0168(7) 0.0186(7) -0.0015(6) 0.0036(6) -0.0008(6)
C36 0.0256(8) 0.0205(8) 0.0247(8) -0.0059(6) 0.0042(6) -0.0012(6)
C37 0.0238(8) 0.0197(8) 0.0217(8) 0.0017(6) 0.0057(6) 0.0032(6)
C38 0.0205(8) 0.0227(8) 0.0217(8) -0.0039(6) 0.0027(6) -0.0019(6)
C39 0.0252(8) 0.0190(8) 0.0256(8) -0.0024(6) 0.0054(6) 0.0032(7)

_geom_special_details            
;

All esds (except the esd in the dihedral angle between two l.s. planes)
are estimated using the full covariance matrix.  The cell esds are taken
into account individually in the estimation of esds in distances, angles
and torsion angles; correlations between esds in cell parameters are only
used when they are defined by crystal symmetry.  An approximate (isotropic)
treatment of cell esds is used for estimating esds involving l.s. planes.
;

loop_
_geom_bond_atom_site_label_1
_geom_bond_atom_site_label_2
_geom_bond_site_symmetry_2
_geom_bond_distance
_geom_bond_publ_flag
N1 O3 . 1.4634(15) ?
N1 C25 . 1.4978(18) ?
N1 C21 . 1.4999(18) ?
N2 O4 . 1.4611(14) ?
N2 C31 . 1.4896(18) ?
N2 C35 . 1.4933(18) ?
O1 C3 . 1.2068(18) ?
O2 C3 . 1.3377(18) ?
O2 C4 . 1.4500(18) ?
O3 C2 . 1.4389(16) ?
O4 C12 . 1.3924(16) ?
C1 C11 . 1.5179(19) ?
C1 C2 . 1.537(2) ?
C1 H1A . 0.990000 ?
C1 H1B . 0.990000 ?
C2 C3 . 1.526(2) ?
C2 H2 . 1.000000 ?
C4 H4A . 0.980000 ?
C4 H4B . 0.980000 ?
C4 H4C . 0.980000 ?
C11 C16 . 1.395(2) ?
C11 C12 . 1.402(2) ?
C12 C13 . 1.390(2) ?
C13 C14 . 1.387(2) ?
C13 H13 . 0.950000 ?
C14 C15 . 1.386(2) ?
C14 H14 . 0.950000 ?
C15 C16 . 1.391(2) ?
C15 H15 . 0.950000 ?
C16 H16 . 0.950000 ?
C21 C27 . 1.526(2) ?
C21 C26 . 1.536(2) ?
C21 C22 . 1.537(2) ?
C22 C23 . 1.519(2) ?
C22 H22A . 0.990000 ?
C22 H22B . 0.990000 ?
C23 C24 . 1.516(2) ?
C23 H23A . 0.990000 ?
C23 H23B . 0.990000 ?
C24 C25 . 1.538(2) ?
C24 H24A . 0.990000 ?
C24 H24B . 0.990000 ?
C25 C29 . 1.526(2) ?
C25 C28 . 1.536(2) ?
C26 H26A . 0.980000 ?
C26 H26B . 0.980000 ?
C26 H26C . 0.980000 ?
C27 H27A . 0.980000 ?
C27 H27B . 0.980000 ?
C27 H27C . 0.980000 ?
C28 H28A . 0.980000 ?
C28 H28B . 0.980000 ?
C28 H28C . 0.980000 ?
C29 H29A . 0.980000 ?
C29 H29B . 0.980000 ?
C29 H29C . 0.980000 ?
C31 C32 . 1.533(2) ?
C31 C36 . 1.534(2) ?
C31 C37 . 1.536(2) ?
C32 C33 . 1.520(2) ?
C32 H32A . 0.990000 ?
C32 H32B . 0.990000 ?
C33 C34 . 1.523(2) ?
C33 H33A . 0.990000 ?
C33 H33B . 0.990000 ?
C34 C35 . 1.535(2) ?
C34 H34A . 0.990000 ?
C34 H34B . 0.990000 ?
C35 C39 . 1.532(2) ?
C35 C38 . 1.537(2) ?
C36 H36A . 0.980000 ?
C36 H36B . 0.980000 ?
C36 H36C . 0.980000 ?
C37 H37A . 0.980000 ?
C37 H37B . 0.980000 ?
C37 H37C . 0.980000 ?
C38 H38A . 0.980000 ?
C38 H38B . 0.980000 ?
C38 H38C . 0.980000 ?
C39 H39A . 0.980000 ?
C39 H39B . 0.980000 ?
C39 H39C . 0.980000 ?

loop_
_geom_angle_atom_site_label_1
_geom_angle_atom_site_label_2
_geom_angle_atom_site_label_3
_geom_angle_site_symmetry_1
_geom_angle_site_symmetry_3
_geom_angle
_geom_angle_publ_flag
O3 N1 C25 . . 105.57(10) ?
O3 N1 C21 . . 107.49(10) ?
C25 N1 C21 . . 117.91(11) ?
O4 N2 C31 . . 107.10(10) ?
O4 N2 C35 . . 106.44(10) ?
C31 N2 C35 . . 119.23(11) ?
C3 O2 C4 . . 114.92(12) ?
C2 O3 N1 . . 112.13(10) ?
C12 O4 N2 . . 113.02(10) ?
C11 C1 C2 . . 113.94(12) ?
C11 C1 H1A . . 108.800000 ?
C2 C1 H1A . . 108.800000 ?
C11 C1 H1B . . 108.800000 ?
C2 C1 H1B . . 108.800000 ?
H1A C1 H1B . . 107.700000 ?
O3 C2 C3 . . 109.08(11) ?
O3 C2 C1 . . 107.14(11) ?
C3 C2 C1 . . 108.15(11) ?
O3 C2 H2 . . 110.800000 ?
C3 C2 H2 . . 110.800000 ?
C1 C2 H2 . . 110.800000 ?
O1 C3 O2 . . 124.38(13) ?
O1 C3 C2 . . 123.89(13) ?
O2 C3 C2 . . 111.71(12) ?
O2 C4 H4A . . 109.500000 ?
O2 C4 H4B . . 109.500000 ?
H4A C4 H4B . . 109.500000 ?
O2 C4 H4C . . 109.500000 ?
H4A C4 H4C . . 109.500000 ?
H4B C4 H4C . . 109.500000 ?
C16 C11 C12 . . 117.47(13) ?
C16 C11 C1 . . 120.28(13) ?
C12 C11 C1 . . 122.21(12) ?
C13 C12 O4 . . 123.51(12) ?
C13 C12 C11 . . 121.28(13) ?
O4 C12 C11 . . 115.21(12) ?
C14 C13 C12 . . 119.81(13) ?
C14 C13 H13 . . 120.100000 ?
C12 C13 H13 . . 120.100000 ?
C15 C14 C13 . . 120.06(14) ?
C15 C14 H14 . . 120.000000 ?
C13 C14 H14 . . 120.000000 ?
C14 C15 C16 . . 119.63(14) ?
C14 C15 H15 . . 120.200000 ?
C16 C15 H15 . . 120.200000 ?
C15 C16 C11 . . 121.68(14) ?
C15 C16 H16 . . 119.200000 ?
C11 C16 H16 . . 119.200000 ?
N1 C21 C27 . . 107.84(11) ?
N1 C21 C26 . . 115.51(12) ?
C27 C21 C26 . . 107.86(12) ?
N1 C21 C22 . . 106.90(11) ?
C27 C21 C22 . . 107.84(12) ?
C26 C21 C22 . . 110.64(12) ?
C23 C22 C21 . . 113.31(13) ?
C23 C22 H22A . . 108.900000 ?
C21 C22 H22A . . 108.900000 ?
C23 C22 H22B . . 108.900000 ?
C21 C22 H22B . . 108.900000 ?
H22A C22 H22B . . 107.700000 ?
C24 C23 C22 . . 108.70(12) ?
C24 C23 H23A . . 110.000000 ?
C22 C23 H23A . . 110.000000 ?
C24 C23 H23B . . 110.000000 ?
C22 C23 H23B . . 110.000000 ?
H23A C23 H23B . . 108.300000 ?
C23 C24 C25 . . 113.64(12) ?
C23 C24 H24A . . 108.800000 ?
C25 C24 H24A . . 108.800000 ?
C23 C24 H24B . . 108.800000 ?
C25 C24 H24B . . 108.800000 ?
H24A C24 H24B . . 107.700000 ?
N1 C25 C29 . . 106.53(12) ?
N1 C25 C28 . . 115.29(12) ?
C29 C25 C28 . . 108.78(13) ?
N1 C25 C24 . . 107.48(12) ?
C29 C25 C24 . . 107.43(12) ?
C28 C25 C24 . . 110.98(12) ?
C21 C26 H26A . . 109.500000 ?
C21 C26 H26B . . 109.500000 ?
H26A C26 H26B . . 109.500000 ?
C21 C26 H26C . . 109.500000 ?
H26A C26 H26C . . 109.500000 ?
H26B C26 H26C . . 109.500000 ?
C21 C27 H27A . . 109.500000 ?
C21 C27 H27B . . 109.500000 ?
H27A C27 H27B . . 109.500000 ?
C21 C27 H27C . . 109.500000 ?
H27A C27 H27C . . 109.500000 ?
H27B C27 H27C . . 109.500000 ?
C25 C28 H28A . . 109.500000 ?
C25 C28 H28B . . 109.500000 ?
H28A C28 H28B . . 109.500000 ?
C25 C28 H28C . . 109.500000 ?
H28A C28 H28C . . 109.500000 ?
H28B C28 H28C . . 109.500000 ?
C25 C29 H29A . . 109.500000 ?
C25 C29 H29B . . 109.500000 ?
H29A C29 H29B . . 109.500000 ?
C25 C29 H29C . . 109.500000 ?
H29A C29 H29C . . 109.500000 ?
H29B C29 H29C . . 109.500000 ?
N2 C31 C32 . . 105.88(11) ?
N2 C31 C36 . . 107.24(11) ?
C32 C31 C36 . . 108.48(12) ?
N2 C31 C37 . . 115.93(12) ?
C32 C31 C37 . . 111.34(12) ?
C36 C31 C37 . . 107.71(12) ?
C33 C32 C31 . . 112.97(12) ?
C33 C32 H32A . . 109.000000 ?
C31 C32 H32A . . 109.000000 ?
C33 C32 H32B . . 109.000000 ?
C31 C32 H32B . . 109.000000 ?
H32A C32 H32B . . 107.800000 ?
C32 C33 C34 . . 109.06(12) ?
C32 C33 H33A . . 109.900000 ?
C34 C33 H33A . . 109.900000 ?
C32 C33 H33B . . 109.900000 ?
C34 C33 H33B . . 109.900000 ?
H33A C33 H33B . . 108.300000 ?
C33 C34 C35 . . 113.73(12) ?
C33 C34 H34A . . 108.800000 ?
C35 C34 H34A . . 108.800000 ?
C33 C34 H34B . . 108.800000 ?
C35 C34 H34B . . 108.800000 ?
H34A C34 H34B . . 107.700000 ?
N2 C35 C39 . . 106.64(11) ?
N2 C35 C34 . . 106.33(11) ?
C39 C35 C34 . . 108.54(12) ?
N2 C35 C38 . . 115.85(12) ?
C39 C35 C38 . . 108.00(12) ?
C34 C35 C38 . . 111.21(12) ?
C31 C36 H36A . . 109.500000 ?
C31 C36 H36B . . 109.500000 ?
H36A C36 H36B . . 109.500000 ?
C31 C36 H36C . . 109.500000 ?
H36A C36 H36C . . 109.500000 ?
H36B C36 H36C . . 109.500000 ?
C31 C37 H37A . . 109.500000 ?
C31 C37 H37B . . 109.500000 ?
H37A C37 H37B . . 109.500000 ?
C31 C37 H37C . . 109.500000 ?
H37A C37 H37C . . 109.500000 ?
H37B C37 H37C . . 109.500000 ?
C35 C38 H38A . . 109.500000 ?
C35 C38 H38B . . 109.500000 ?
H38A C38 H38B . . 109.500000 ?
C35 C38 H38C . . 109.500000 ?
H38A C38 H38C . . 109.500000 ?
H38B C38 H38C . . 109.500000 ?
C35 C39 H39A . . 109.500000 ?
C35 C39 H39B . . 109.500000 ?
H39A C39 H39B . . 109.500000 ?
C35 C39 H39C . . 109.500000 ?
H39A C39 H39C . . 109.500000 ?
H39B C39 H39C . . 109.500000 ?

loop_
_geom_torsion_atom_site_label_1
_geom_torsion_atom_site_label_2
_geom_torsion_atom_site_label_3
_geom_torsion_atom_site_label_4
_geom_torsion_site_symmetry_1
_geom_torsion_site_symmetry_2
_geom_torsion_site_symmetry_3
_geom_torsion_site_symmetry_4
_geom_torsion
_geom_torsion_publ_flag
C25 N1 O3 C2 . . . . 116.43(11) ?
C21 N1 O3 C2 . . . . -116.89(11) ?
C31 N2 O4 C12 . . . . -117.57(12) ?
C35 N2 O4 C12 . . . . 113.87(12) ?
N1 O3 C2 C3 . . . . 102.61(12) ?
N1 O3 C2 C1 . . . . -140.54(11) ?
C11 C1 C2 O3 . . . . 179.97(11) ?
C11 C1 C2 C3 . . . . -62.57(15) ?
C4 O2 C3 O1 . . . . -1.0(2) ?
C4 O2 C3 C2 . . . . -179.68(12) ?
O3 C2 C3 O1 . . . . 50.88(18) ?
C1 C2 C3 O1 . . . . -65.32(17) ?
O3 C2 C3 O2 . . . . -130.43(12) ?
C1 C2 C3 O2 . . . . 113.36(13) ?
C2 C1 C11 C16 . . . . 86.87(17) ?
C2 C1 C11 C12 . . . . -95.45(16) ?
N2 O4 C12 C13 . . . . 10.17(19) ?
N2 O4 C12 C11 . . . . -169.61(11) ?
C16 C11 C12 C13 . . . . 2.5(2) ?
C1 C11 C12 C13 . . . . -175.22(14) ?
C16 C11 C12 O4 . . . . -177.68(12) ?
C1 C11 C12 O4 . . . . 4.6(2) ?
O4 C12 C13 C14 . . . . 177.50(13) ?
C11 C12 C13 C14 . . . . -2.7(2) ?
C12 C13 C14 C15 . . . . 0.9(2) ?
C13 C14 C15 C16 . . . . 1.1(2) ?
C14 C15 C16 C11 . . . . -1.2(2) ?
C12 C11 C16 C15 . . . . -0.5(2) ?
C1 C11 C16 C15 . . . . 177.25(14) ?
O3 N1 C21 C27 . . . . 70.35(13) ?
C25 N1 C21 C27 . . . . -170.61(12) ?
O3 N1 C21 C26 . . . . -50.34(14) ?
C25 N1 C21 C26 . . . . 68.69(16) ?
O3 N1 C21 C22 . . . . -173.92(10) ?
C25 N1 C21 C22 . . . . -54.88(15) ?
N1 C21 C22 C23 . . . . 55.04(15) ?
C27 C21 C22 C23 . . . . 170.77(12) ?
C26 C21 C22 C23 . . . . -71.49(16) ?
C21 C22 C23 C24 . . . . -57.61(16) ?
C22 C23 C24 C25 . . . . 56.54(17) ?
O3 N1 C25 C29 . . . . -71.03(14) ?
C21 N1 C25 C29 . . . . 168.93(12) ?
O3 N1 C25 C28 . . . . 49.74(15) ?
C21 N1 C25 C28 . . . . -70.30(16) ?
O3 N1 C25 C24 . . . . 174.08(10) ?
C21 N1 C25 C24 . . . . 54.03(15) ?
C23 C24 C25 N1 . . . . -53.23(16) ?
C23 C24 C25 C29 . . . . -167.52(13) ?
C23 C24 C25 C28 . . . . 73.68(16) ?
O4 N2 C31 C32 . . . . -177.73(10) ?
C35 N2 C31 C32 . . . . -56.97(15) ?
O4 N2 C31 C36 . . . . 66.59(13) ?
C35 N2 C31 C36 . . . . -172.65(12) ?
O4 N2 C31 C37 . . . . -53.74(14) ?
C35 N2 C31 C37 . . . . 67.01(16) ?
N2 C31 C32 C33 . . . . 55.42(15) ?
C36 C31 C32 C33 . . . . 170.25(12) ?
C37 C31 C32 C33 . . . . -71.39(16) ?
C31 C32 C33 C34 . . . . -57.49(17) ?
C32 C33 C34 C35 . . . . 56.01(17) ?
O4 N2 C35 C39 . . . . -67.78(13) ?
C31 N2 C35 C39 . . . . 171.14(12) ?
O4 N2 C35 C34 . . . . 176.55(10) ?
C31 N2 C35 C34 . . . . 55.46(15) ?
O4 N2 C35 C38 . . . . 52.43(14) ?
C31 N2 C35 C38 . . . . -68.65(16) ?
C33 C34 C35 N2 . . . . -52.42(16) ?
C33 C34 C35 C39 . . . . -166.80(13) ?
C33 C34 C35 C38 . . . . 74.53(16) ?

_shelx_res_file                  
;

TITL stu10233.res in P2(1)/n
    stu10233.res
    created by SHELXL-2018/3 at 07:45:50 on 08-Nov-2021
CELL  1.54178  11.4757   7.6251  30.9076   90.000   99.557   90.000
ZERR    4.000   0.0002   0.0002   0.0007    0.000    0.001    0.000
LATT 1
SYMM 1/2-X, 1/2+Y, 1/2-Z
SFAC C  H  N  O
UNIT 112  184  8  16
LIST 4
SIZE 0.052 0.06 0.152
TEMP -173.150
ACTA
CONF

L.S. 20
BOND $H
FMAP 2
PLAN 20
HTAB
WGHT    0.030000    1.424100
FVAR       0.70031
N1    3    0.234253    0.590110    0.611613    11.00000    0.01871    0.01493 =
         0.01351    0.00306    0.00215    0.00139
N2    3    0.663418    0.068256    0.621090    11.00000    0.01444    0.01701 =
         0.01687   -0.00197    0.00697    0.00075
O1    4    0.296444    0.520768    0.739736    11.00000    0.02658    0.02360 =
         0.01793   -0.00045    0.00647   -0.00174
O2    4    0.459548    0.646475    0.721899    11.00000    0.02145    0.02108 =
         0.02183   -0.00368    0.00003   -0.00310
O3    4    0.240222    0.460423    0.646813    11.00000    0.01475    0.01752 =
         0.01601    0.00396    0.00066   -0.00057
O4    4    0.570894    0.153389    0.640804    11.00000    0.01646    0.02198 =
         0.01416   -0.00083    0.00473    0.00396
C1    1    0.378099    0.246494    0.681208    11.00000    0.01663    0.01748 =
         0.01534   -0.00078    0.00317    0.00003
AFIX  23
H1A   2    0.317216    0.204910    0.698041    11.00000   -1.20000
H1B   2    0.367488    0.180968    0.653175    11.00000   -1.20000
AFIX   0
C2    1    0.357876    0.442589    0.671162    11.00000    0.01205    0.01842 =
         0.01633    0.00110    0.00116   -0.00019
AFIX  13
H2    2    0.417647    0.488549    0.653887    11.00000   -1.20000
AFIX   0
C3    1    0.365603    0.540163    0.714667    11.00000    0.01668    0.01435 =
         0.01850    0.00310   -0.00064    0.00124
C4    1    0.473212    0.743188    0.762823    11.00000    0.03295    0.02916 =
         0.02681   -0.01178   -0.00329   -0.00414
AFIX 137
H4A   2    0.403541    0.817108    0.763226    11.00000   -1.50000
H4B   2    0.543866    0.817176    0.765454    11.00000   -1.50000
H4C   2    0.481464    0.660647    0.787447    11.00000   -1.50000
AFIX   0
C11   1    0.499304    0.204484    0.706985    11.00000    0.01761    0.01361 =
         0.01721    0.00128    0.00247   -0.00058
C12   1    0.593768    0.151760    0.686479    11.00000    0.01911    0.01521 =
         0.01408   -0.00066    0.00348   -0.00085
C13   1    0.701537    0.101506    0.710824    11.00000    0.01761    0.02165 =
         0.01892   -0.00097    0.00493    0.00109
AFIX  43
H13   2    0.763403    0.061337    0.696377    11.00000   -1.20000
AFIX   0
C14   1    0.718450    0.110196    0.756265    11.00000    0.01821    0.02283 =
         0.01981    0.00081    0.00109    0.00181
AFIX  43
H14   2    0.792364    0.077496    0.772956    11.00000   -1.20000
AFIX   0
C15   1    0.627619    0.166537    0.777338    11.00000    0.02415    0.02308 =
         0.01439    0.00049    0.00238   -0.00037
AFIX  43
H15   2    0.639461    0.174464    0.808435    11.00000   -1.20000
AFIX   0
C16   1    0.519022    0.211412    0.752705    11.00000    0.01914    0.02037 =
         0.01841    0.00011    0.00562    0.00168
AFIX  43
H16   2    0.456692    0.247709    0.767403    11.00000   -1.20000
AFIX   0
C21   1    0.154627    0.735294    0.621607    11.00000    0.01521    0.01731 =
         0.01868   -0.00008    0.00349    0.00191
C22   1    0.138291    0.860052    0.581996    11.00000    0.02076    0.01900 =
         0.02345    0.00425    0.00541    0.00249
AFIX  23
H22A  2    0.081912    0.953573    0.586740    11.00000   -1.20000
H22B  2    0.214967    0.916510    0.580103    11.00000   -1.20000
AFIX   0
C23   1    0.093122    0.768826    0.538785    11.00000    0.02293    0.02465 =
         0.01961    0.00675    0.00409    0.00334
AFIX  23
H23A  2    0.013688    0.719101    0.539332    11.00000   -1.20000
H23B  2    0.086916    0.854046    0.514344    11.00000   -1.20000
AFIX   0
C24   1    0.178627    0.623607    0.532078    11.00000    0.02226    0.02862 =
         0.01567    0.00123    0.00289    0.00170
AFIX  23
H24A  2    0.255419    0.676652    0.528800    11.00000   -1.20000
H24B  2    0.147879    0.561201    0.504450    11.00000   -1.20000
AFIX   0
C25   1    0.199003    0.489767    0.569829    11.00000    0.02111    0.02109 =
         0.01478   -0.00225    0.00118    0.00212
C26   1    0.034296    0.677163    0.632141    11.00000    0.01907    0.02556 =
         0.02084    0.00172    0.00626    0.00277
AFIX 137
H26A  2   -0.016380    0.638581    0.605132    11.00000   -1.50000
H26B  2   -0.003198    0.775781    0.644829    11.00000   -1.50000
H26C  2    0.045681    0.580034    0.653185    11.00000   -1.50000
AFIX   0
C27   1    0.218836    0.835830    0.661177    11.00000    0.02354    0.01982 =
         0.02440   -0.00367    0.00278    0.00162
AFIX 137
H27A  2    0.217044    0.767424    0.687902    11.00000   -1.50000
H27B  2    0.179658    0.948856    0.663459    11.00000   -1.50000
H27C  2    0.301054    0.855796    0.657591    11.00000   -1.50000
AFIX   0
C28   1    0.091270    0.369348    0.568638    11.00000    0.03104    0.02063 =
         0.02326   -0.00094   -0.00313   -0.00298
AFIX 137
H28A  2    0.096792    0.307433    0.596691    11.00000   -1.50000
H28B  2    0.089362    0.283863    0.544854    11.00000   -1.50000
H28C  2    0.018898    0.439893    0.563610    11.00000   -1.50000
AFIX   0
C29   1    0.305484    0.378238    0.563702    11.00000    0.03470    0.03263 =
         0.01901   -0.00548    0.00100    0.01375
AFIX 137
H29A  2    0.376137    0.452369    0.566754    11.00000   -1.50000
H29B  2    0.291509    0.325091    0.534428    11.00000   -1.50000
H29C  2    0.317181    0.285637    0.585989    11.00000   -1.50000
AFIX   0
C31   1    0.715140    0.204498    0.595392    11.00000    0.01735    0.01626 =
         0.01834    0.00004    0.00488   -0.00184
C32   1    0.808121    0.109826    0.573625    11.00000    0.01844    0.02279 =
         0.02132    0.00234    0.00731    0.00002
AFIX  23
H32A  2    0.841992    0.193806    0.554667    11.00000   -1.20000
H32B  2    0.872950    0.069399    0.596676    11.00000   -1.20000
AFIX   0
C33   1    0.758330   -0.046673    0.546158    11.00000    0.02466    0.02313 =
         0.02383   -0.00389    0.01068    0.00230
AFIX  23
H33A  2    0.822155   -0.105673    0.533721    11.00000   -1.20000
H33B  2    0.697524   -0.006906    0.521575    11.00000   -1.20000
AFIX   0
C34   1    0.703827   -0.174202    0.575062    11.00000    0.02450    0.01696 =
         0.02620   -0.00349    0.00755    0.00035
AFIX  23
H34A  2    0.767284   -0.222249    0.597566    11.00000   -1.20000
H34B  2    0.668317   -0.273299    0.556772    11.00000   -1.20000
AFIX   0
C35   1    0.608744   -0.091338    0.598141    11.00000    0.01783    0.01679 =
         0.01865   -0.00075    0.00356   -0.00147
C36   1    0.778283    0.338176    0.628274    11.00000    0.02563    0.02055 =
         0.02468   -0.00123    0.00420   -0.00589
AFIX 137
H36A  2    0.720262    0.396907    0.643248    11.00000   -1.50000
H36B  2    0.818328    0.425420    0.612657    11.00000   -1.50000
H36C  2    0.836606    0.277614    0.649929    11.00000   -1.50000
AFIX   0
C37   1    0.627044    0.305324    0.561517    11.00000    0.02384    0.01974 =
         0.02171    0.00321    0.00574    0.00174
AFIX 137
H37A  2    0.596024    0.227119    0.537152    11.00000   -1.50000
H37B  2    0.667159    0.404945    0.550366    11.00000   -1.50000
H37C  2    0.561724    0.348256    0.575412    11.00000   -1.50000
AFIX   0
C38   1    0.493340   -0.061409    0.565864    11.00000    0.02046    0.02269 =
         0.02172   -0.00194    0.00272   -0.00391
AFIX 137
H38A  2    0.441043    0.015103    0.579446    11.00000   -1.50000
H38B  2    0.454206   -0.174257    0.558455    11.00000   -1.50000
H38C  2    0.511191   -0.005989    0.539113    11.00000   -1.50000
AFIX   0
C39   1    0.582337   -0.217377    0.633899    11.00000    0.02521    0.01895 =
         0.02559    0.00321    0.00537   -0.00244
AFIX 137
H39A  2    0.653134   -0.230849    0.656219    11.00000   -1.50000
H39B  2    0.559202   -0.331851    0.620810    11.00000   -1.50000
H39C  2    0.517787   -0.170037    0.647538    11.00000   -1.50000
AFIX   0
HKLF 4


REM  stu10233.res in P2(1)/n
REM wR2 = 0.089307, GooF = S = 1.04612, Restrained GooF = 1.04612 for all data
REM R1 = 0.037872 for 3884 Fo > 4sig(Fo) and 0.049879 for all 4704 data
REM 316 parameters refined using 0 restraints

END

WGHT      0.0300      1.4241

REM Instructions for potential hydrogen bonds
HTAB C27 O1

REM Highest difference peak  0.256,  deepest hole -0.197,  1-sigma level  0.041
Q1    1   0.4416  0.2149  0.6937  11.00000  0.05    0.26
Q2    1   0.1453  0.7970  0.6024  11.00000  0.05    0.20
Q3    1   0.2140  0.5482  0.5889  11.00000  0.05    0.19
Q4    1   0.6673  0.2413  0.5778  11.00000  0.05    0.19
Q5    1   0.3853  0.3422  0.6759  11.00000  0.05    0.19
Q6    1   0.5030  0.1698  0.7283  11.00000  0.05    0.18
Q7    1   0.6237 -0.0135  0.6062  11.00000  0.05    0.17
Q8    1   0.6525 -0.1252  0.5861  11.00000  0.05    0.17
Q9    1   0.5573 -0.0785  0.5837  11.00000  0.05    0.17
Q10   1   0.7443  0.2640  0.6118  11.00000  0.05    0.17
Q11   1   0.2522  0.4425  0.5697  11.00000  0.05    0.16
Q12   1   0.1864  0.5426  0.5505  11.00000  0.05    0.16
Q13   1   0.5401  0.1574  0.6970  11.00000  0.05    0.16
Q14   1   0.7579  0.1580  0.5835  11.00000  0.05    0.15
Q15   1   0.7967  0.0112  0.5606  11.00000  0.05    0.15
Q16   1   0.1896  0.6648  0.6129  11.00000  0.05    0.15
Q17   1   0.5725  0.2776  0.5337  11.00000  0.05    0.15
Q18   1   0.5603  0.1338  0.7615  11.00000  0.05    0.15
Q19   1   0.3636  0.4986  0.6914  11.00000  0.05    0.14
Q20   1   0.0992  0.6938  0.6235  11.00000  0.05    0.14
;
_shelx_res_checksum              68972

_shelx_hkl_file                  
;
  -1   0   0    0.00    2.10
   2   0   0 5905.91  223.18
   3   0   0    3.30    5.00
  -3   0   0   10.80    5.10
  -3   0   0    0.80    5.40
  -3   0   0    3.10    4.90
  -4   0   0  686.83   34.30
   4   0   0  676.53   32.40
  -4   0   0  697.13   32.20
  -4   0   0  695.13   32.20
  -5   0   0    0.60    7.10
  -5   0   0    0.50    5.60
   5   0   0    4.20    6.50
  -5   0   0   -1.80    5.80
  -5   0   0    7.70    7.10
   6   0   0   12.10    6.20
   6   0   0    6.00    7.20
  -6   0   0    9.90    7.10
  -6   0   0   -4.50    7.70
  -6   0   0    6.80    7.60
   6   0   0    4.30    8.70
  -7   0   0    1.60    8.50
  -7   0   0   -1.60    8.30
  -7   0   0    2.50    9.70
   7   0   0    5.70    5.60
   7   0   0    9.70    8.40
  -7   0   0   -1.60    8.70
  -7   0   0   -4.60    6.50
  -7   0   0   -1.90    9.10
   7   0   0   -7.20    9.60
  -8   0   0  121.39   20.80
  -8   0   0  138.59   17.30
   8   0   0  142.59   15.90
   8   0   0  113.39   16.90
  -8   0   0  148.19   18.60
  -8   0   0  114.19   15.90
  -8   0   0  135.19   15.90
  -8   0   0  128.59   17.20
   8   0   0  127.99   18.60
  -9   0   0   -2.90   16.50
   9   0   0    7.00    9.80
  -9   0   0   -3.80    9.60
  -9   0   0    6.20   11.90
  -9   0   0    4.70    9.70
   9   0   0   14.30   10.70
 -10   0   0  302.77   25.30
 -10   0   0  351.96   25.40
  10   0   0  319.27   31.80
 -10   0   0  273.37   26.00
 -10   0   0  324.27   26.00
  10   0   0  344.97   26.50
  10   0   0  308.87   27.70
  10   0   0  311.37   27.30
  10   0   0  301.27   24.50
 -11   0   0  -13.60    8.30
  11   0   0   -7.70   13.10
 -11   0   0   -3.10    9.50
 -11   0   0    5.70   12.90
  11   0   0  -22.20    9.00
 -11   0   0  -10.40   11.10
  11   0   0   -9.40   15.10
  12   0   0  141.89   26.30
  12   0   0   71.19   18.60
  12   0   0  144.19   18.00
 -12   0   0   87.29   14.00
 -12   0   0  113.49   14.30
  13   0   0    0.50    8.00
 -13   0   0   -1.50    7.90
   0  -1   0    3.00    2.40
   0   1   0   -0.80    1.80
  -1  -1   0 2153.28   84.19
  -1   1   0 2245.78   84.79
  -1   1   0 2204.48   83.59
  -1   1   0 2115.89   82.99
   1   1   0 2167.98   83.99
  -2  -1   0  590.94   26.90
  -2  -1   0  570.24   25.80
  -2   1   0  596.84   25.10
  -2   1   0  588.74   26.60
  -2   1   0  593.74   26.10
   2   1   0  557.44   25.50
  -3  -1   0  264.17   16.50
   3  -1   0  266.97   16.20
  -3  -1   0  284.27   16.20
  -3   1   0  262.47   16.70
   3   1   0  262.67   15.80
  -3   1   0  282.57   17.30
  -3   1   0  288.97   15.40
  -4  -1   0 2728.53  117.49
   4  -1   0 2769.52  115.49
  -4  -1   0 3192.18  119.09
  -4  -1   0 2771.82  115.89
  -4   1   0 3233.48  117.99
   4   1   0 2849.91  115.39
  -4   1   0 2934.01  114.79
   5  -1   0  236.28   17.60
   5  -1   0  213.88   17.50
  -5  -1   0  225.98   15.70
  -5  -1   0  224.88   17.60
  -5  -1   0  231.88   20.20
  -5   1   0  228.08   18.90
  -5   1   0  239.88   16.80
   5   1   0  237.48   17.50
   6  -1   0   97.49   11.30
  -6  -1   0   96.69   13.40
   6  -1   0   81.49   13.40
  -6  -1   0  103.79   11.30
  -6  -1   0   83.99   14.80
  -6  -1   0  128.09   16.20
   6   1   0   98.99   13.00
  -6   1   0  102.19   12.90
  -6   1   0   79.79   12.20
  -6   1   0   86.29   14.40
   6   1   0   98.59   12.20
  -7  -1   0  268.57   22.30
   7  -1   0  297.67   24.40
   7  -1   0  290.17   23.20
  -7  -1   0  295.27   26.50
  -7  -1   0  232.48   22.70
  -7  -1   0  308.57   22.70
  -7  -1   0  272.97   18.10
  -7   1   0  262.27   22.80
   7   1   0  259.17   22.40
  -7   1   0  281.17   22.00
  -7   1   0  285.27   19.00
   7   1   0  316.77   25.80
  -7   1   0  239.18   24.60
   7   1   0  284.97   18.60
  -7   1   0  292.47   21.80
   7   1   0  257.57   23.70
  -8  -1   0   16.60   10.10
   8  -1   0   25.10   12.00
   8  -1   0   29.40    8.40
  -8  -1   0   25.50   10.40
   8  -1   0   35.70   12.90
  -8  -1   0   13.50   12.90
  -8  -1   0   19.40   11.30
  -8  -1   0   24.80    8.30
  -8  -1   0   26.90   14.60
  -8   1   0   24.30   14.20
   8   1   0   34.30   13.80
   8   1   0   26.90   10.40
   8   1   0   30.10   11.40
   8   1   0   13.30   10.50
   8   1   0   22.80    9.80
  -8   1   0   22.80   10.50
  -8   1   0   26.00   10.10
  -8   1   0   25.70    9.70
  -8   1   0   23.40    9.80
  -9  -1   0  146.29   17.10
  -9  -1   0  129.99   16.50
  -9  -1   0  148.29   17.90
   9  -1   0  160.88   17.60
  -9  -1   0  159.18   20.70
  -9  -1   0  211.98   25.20
  -9  -1   0  161.98   21.30
   9  -1   0  134.09   20.30
  -9  -1   0  161.98   25.60
   9   1   0  166.78   21.00
   9   1   0  150.88   16.60
  -9   1   0  156.28   19.00
  -9   1   0  103.79   23.50
  -9   1   0  180.18   18.90
   9   1   0  128.89   18.60
   9   1   0  166.88   19.00
  -9   1   0  175.38   20.70
 -10  -1   0   24.10   11.50
 -10  -1   0   48.40   13.80
  10  -1   0   30.30   13.00
 -10  -1   0   41.70   12.40
 -10  -1   0   34.30   22.80
 -10  -1   0   19.40   17.60
  10  -1   0   26.80    9.90
  10  -1   0   54.59   20.90
 -10  -1   0   59.39   20.60
  10  -1   0   40.00   10.90
 -10   1   0   31.70   11.60
  10   1   0   30.60   13.90
 -10   1   0   22.20   10.60
  10   1   0   36.80   12.50
  10   1   0   43.80   14.70
 -10   1   0   48.90   11.80
  11  -1   0  145.09   15.80
 -11  -1   0  170.88   19.90
  11  -1   0  179.98   23.20
  11  -1   0  135.59   27.90
 -11  -1   0  166.38   19.10
  11  -1   0  154.38   18.10
  11  -1   0  173.08   21.20
  11   1   0  183.18   20.30
  11   1   0  111.89   18.70
 -11   1   0  203.18   18.00
  11   1   0  125.59   19.10
 -11   1   0  171.68   16.10
 -11   1   0  146.79   19.40
  12  -1   0  -20.40   15.70
 -12  -1   0   -2.10    8.50
  12  -1   0    3.00   23.60
  12  -1   0   13.20   10.20
 -12  -1   0    3.70    9.60
  12   1   0  -11.90   14.90
  12   1   0    1.70    9.60
 -12   1   0   -3.30    8.20
  13  -1   0  119.59   12.10
 -13  -1   0  126.79   15.20
 -13   1   0  105.39   11.40
  13   1   0  100.99   10.70
   0  -2   0 2561.04  101.69
   0   2   0 2559.64   98.09
  -1  -2   0 2276.57   91.59
  -1  -2   0 2397.96   92.19
  -1   2   0 2287.67   88.99
  -1   2   0 2412.36   90.29
   1   2   0 2206.88   89.49
   2  -2   0 7473.25  275.07
  -2  -2   0 6926.41  275.67
  -2  -2   0 7507.05  276.67
  -2  -2   0 6941.81  274.87
  -2   2   0 7057.39  274.27
   2   2   0 7330.67  273.97
  -2   2   0 7459.75  273.17
  -3  -2   0  149.29   13.80
   3  -2   0  128.79   12.70
  -3  -2   0  131.39   13.00
  -3  -2   0  140.59   12.30
  -3   2   0  157.58   11.20
   3   2   0  141.89   11.40
  -3   2   0  154.08   13.00
  -4  -2   0  469.45   25.10
   4  -2   0  410.96   24.60
  -4  -2   0  457.05   27.20
   4   2   0  423.46   23.40
  -4   2   0  453.85   22.20
  -4   2   0  411.96   24.20
  -5  -2   0  239.08   15.70
  -5  -2   0  248.58   18.70
   5  -2   0  236.78   19.40
  -5  -2   0  222.68   20.70
   5  -2   0  215.08   19.00
  -5  -2   0  261.77   19.10
   5  -2   0  226.58   15.50
   5   2   0  229.58   17.90
  -5   2   0  227.98   18.50
   5   2   0  218.18   19.20
  -5   2   0  238.18   16.80
  -6  -2   0    9.90    8.40
   6  -2   0   12.30    8.70
  -6  -2   0    3.60    9.70
  -6  -2   0    4.60    6.80
   6  -2   0   -5.20    4.90
   6  -2   0    6.50    8.70
  -6   2   0    0.10    6.60
   6   2   0   -7.90    6.10
  -6   2   0   -4.10    8.30
   6   2   0   -9.20    8.40
  -7  -2   0   31.60   13.10
  -7  -2   0   42.50    8.50
   7  -2   0   34.10   12.90
  -7  -2   0   58.39   12.90
  -7  -2   0   56.59   12.40
   7  -2   0   40.60   13.10
  -7  -2   0   53.19   14.20
  -7  -2   0   79.49   14.10
  -7  -2   0   76.09   14.40
   7  -2   0   50.09    8.90
   7   2   0   25.30   11.10
   7   2   0   34.90   10.60
  -7   2   0   41.20    9.90
  -7   2   0   42.60   12.20
  -7   2   0   28.30    9.00
   7   2   0   39.70   11.40
  -7   2   0   34.10   14.00
   7   2   0   52.99   14.20
   7   2   0   44.10   14.10
  -7   2   0   37.60   13.10
  -8  -2   0   27.70   10.10
  -8  -2   0    3.80    9.70
  -8  -2   0   29.10   12.50
  -8  -2   0   -4.30   11.70
  -8  -2   0   27.70   13.30
  -8  -2   0    8.30    7.80
  -8  -2   0    3.10   13.40
   8  -2   0    2.60    6.80
   8  -2   0  -11.70   11.00
   8  -2   0    0.10   11.20
   8   2   0   11.70   13.40
   8   2   0  -12.80   10.20
  -8   2   0    0.60    7.60
   8   2   0   -3.90    9.90
  -8   2   0   11.40    9.90
  -8   2   0   10.80   12.30
  -8   2   0   16.10    8.80
  -8   2   0   23.40   21.30
   8   2   0  -11.20    8.40
   9  -2   0  427.46   35.70
   9  -2   0  406.96   25.90
  -9  -2   0  378.86   31.20
   9  -2   0  431.96   33.50
  -9  -2   0  353.26   38.40
  -9  -2   0  386.86   27.50
  -9  -2   0  419.06   29.90
  -9  -2   0  438.76   34.10
  -9  -2   0  406.86   27.70
   9   2   0  398.96   28.50
   9   2   0  420.86   30.30
  -9   2   0  426.76   30.40
  -9   2   0  404.36   23.30
  -9   2   0  397.26   26.80
  -9   2   0  375.06   25.50
 -10  -2   0   29.10   13.90
  10  -2   0   67.79   18.80
 -10  -2   0   48.80   24.70
  10  -2   0   62.99   13.00
  10  -2   0   47.80   20.60
 -10  -2   0   63.99   13.10
 -10  -2   0   50.79   14.30
 -10  -2   0   47.90   15.30
 -10  -2   0   25.90   16.40
  10   2   0   77.69   16.10
  10   2   0   60.09   14.20
 -10   2   0   63.69   12.50
  10   2   0   69.59   14.70
 -11  -2   0    2.40    9.60
  11  -2   0   -0.70   18.40
  11  -2   0    5.50   14.50
 -11  -2   0   -6.10   10.70
  11  -2   0   13.40   15.30
 -11  -2   0   14.10   17.30
 -11  -2   0   14.50   10.50
 -11  -2   0    1.00   15.00
  11  -2   0    0.00    7.40
 -11   2   0   -3.80    8.60
  11   2   0    6.10   14.20
  11   2   0   12.40   13.10
  11   2   0  -19.40    9.40
 -11   2   0   12.50   10.80
 -12  -2   0   20.30    8.70
  12  -2   0    4.70   26.00
 -12  -2   0   11.00   15.80
  12  -2   0    7.90   18.80
  12  -2   0   18.80   10.10
 -12  -2   0   33.80   27.20
 -12   2   0   24.40    8.70
  12   2   0   19.90   15.40
  12   2   0   28.50   16.90
 -13  -2   0   14.30    7.70
 -13  -2   0   21.60    6.70
  13  -2   0   27.80    7.10
  13   2   0   15.40    9.20
  13   2   0   24.80    8.10
 -13   2   0   25.90    5.80
   0  -3   0    3.90    6.10
   0   3   0    6.50    3.60
  -1  -3   0 2200.88   85.79
  -1  -3   0 1870.31   83.29
  -1  -3   0 2083.89   83.99
   1  -3   0 2052.79   85.09
   1  -3   0 2106.09   83.89
  -1   3   0 2089.49   79.69
   1   3   0 2061.59   80.69
  -2  -3   0  556.74   29.90
  -2  -3   0  522.55   28.50
  -2  -3   0  537.65   29.10
   2  -3   0  589.94   29.00
   2   3   0  572.44   26.20
  -2   3   0  543.15   25.10
  -2   3   0  584.24   24.00
  -3  -3   0  131.29   15.40
  -3  -3   0  123.39   11.80
  -3  -3   0  137.19   14.50
  -3  -3   0  128.79   14.50
   3  -3   0  166.28   16.70
  -3   3   0  140.29   12.90
  -3   3   0  131.69    9.00
   3   3   0  126.09   11.10
   4  -3   0    7.70   10.70
  -4  -3   0   27.00    9.60
   4  -3   0   15.20    5.90
  -4  -3   0   19.90    7.80
  -4  -3   0   36.50   10.20
  -4  -3   0   15.90    7.80
  -4   3   0   16.60    8.70
  -4   3   0   13.80    4.70
   4   3   0   21.80    9.30
  -4   3   0    1.60   10.40
   4   3   0   26.40    7.00
   5  -3   0   45.70   11.50
  -5  -3   0   54.69    8.90
  -5  -3   0   44.20   11.30
   5  -3   0   47.30   13.50
  -5  -3   0   43.20   12.00
  -5  -3   0   70.69   12.80
  -5  -3   0   70.99   12.80
   5  -3   0   55.59    9.40
  -5   3   0   40.20    6.50
   5   3   0   49.80   11.60
  -5   3   0   35.40    9.70
   5   3   0   49.60    9.80
  -6  -3   0   -3.20    8.40
  -6  -3   0   13.80   10.40
   6  -3   0    4.30    6.00
  -6  -3   0   11.60    9.60
  -6  -3   0    2.90    9.20
  -6  -3   0    8.00    6.70
   6  -3   0  -13.30    9.70
  -6  -3   0   -3.00    9.40
  -6   3   0   -2.30    4.80
  -6   3   0   20.60   14.20
   6   3   0   10.60   10.90
   6   3   0    7.10    8.70
  -6   3   0   -2.70    6.70
  -6   3   0    9.60   10.50
  -6   3   0    2.20    9.20
  -7  -3   0  195.18   17.00
  -7  -3   0  189.98   21.80
   7  -3   0  192.58   21.00
   7  -3   0  137.79   21.90
  -7  -3   0  206.38   22.60
   7  -3   0  202.18   17.00
  -7  -3   0  198.18   20.70
  -7  -3   0  180.38   24.90
  -7  -3   0  233.28   21.70
  -7  -3   0  202.18   22.00
   7   3   0  226.28   23.60
  -7   3   0  196.08   17.40
  -7   3   0  176.38   19.60
  -7   3   0  174.08   11.40
   7   3   0  203.38   21.10
  -7   3   0  201.78   21.40
  -7   3   0  142.79   19.00
   7   3   0  196.38   18.60
   7   3   0  199.08   21.60
  -8  -3   0   58.19   10.80
   8  -3   0   33.90   17.20
  -8  -3   0   52.99   15.90
  -8  -3   0   28.40   11.80
   8  -3   0   47.70   14.60
  -8  -3   0   57.99   14.90
   8  -3   0   28.40    9.20
  -8  -3   0   64.39   17.00
   8   3   0   31.30   12.80
  -8   3   0   35.50   10.00
  -8   3   0   72.19   16.30
   8   3   0   33.50   13.40
   8   3   0   27.90   10.90
   8   3   0   57.69   13.20
  -8   3   0   28.00   12.60
   9  -3   0  146.99   21.60
  -9  -3   0  137.19   20.50
  -9  -3   0  117.79   23.40
  -9  -3   0  126.69   19.90
   9  -3   0  137.69   16.90
  -9  -3   0  121.49   15.90
  -9  -3   0  124.89   22.00
  -9  -3   0  126.99   18.40
  -9  -3   0   97.09   13.60
   9  -3   0  145.69   23.00
   9   3   0  106.09   15.80
   9   3   0   89.29   14.70
  -9   3   0  134.19   16.40
   9   3   0  141.69   19.80
  -9   3   0  142.89   18.70
 -10  -3   0   46.70   30.60
 -10  -3   0   74.69   13.20
  10  -3   0   49.30   24.60
 -10  -3   0   56.39   11.30
 -10  -3   0   86.09   15.50
 -10  -3   0    8.90   14.10
 -10  -3   0   93.29   18.20
  10  -3   0   62.79   19.40
  10  -3   0   55.09   10.90
 -10   3   0   47.90   13.50
  10   3   0   41.10   12.10
 -10   3   0   48.70   10.70
  10   3   0   57.79   16.20
  11  -3   0    9.60    8.80
 -11  -3   0    8.60   10.20
 -11  -3   0   41.50   14.00
  11  -3   0   26.80   21.00
 -11  -3   0   -7.00   18.10
 -11  -3   0    3.10   16.00
  11  -3   0   36.40   22.10
  11   3   0   19.50   18.30
  11   3   0   12.40    9.20
 -11   3   0   18.20    8.40
  11   3   0   53.29   27.60
 -12  -3   0   30.50    7.10
  12  -3   0   31.80   10.20
 -12  -3   0    7.50   10.40
 -12  -3   0   36.30   14.20
 -12  -3   0   47.00   18.00
  12  -3   0   36.20   10.20
  12   3   0   14.70   10.10
 -12   3   0   31.00    7.90
  12   3   0   40.90    8.80
   0  -4   0  416.86   23.20
   0  -4   0  386.86   23.20
   0  -4   0  377.86   24.80
   0  -4   0  409.96   25.80
   0   4   0  417.16   25.40
  -1  -4   0   27.60    9.10
   1  -4   0   20.30    9.00
  -1  -4   0    8.40    8.50
  -1  -4   0   18.50    6.30
  -1  -4   0   27.90    9.60
   1  -4   0   23.20    8.60
   1   4   0   16.30    4.60
  -1   4   0   34.40    9.80
   1   4   0   29.10    4.30
   1   4   0   19.00    9.00
   2  -4   0  107.09   11.60
  -2  -4   0  125.89   15.00
  -2  -4   0   99.59   14.60
  -2  -4   0  122.89   15.00
  -2  -4   0  101.99   14.50
   2  -4   0  126.29   16.00
  -2  -4   0  102.89   11.70
   2  -4   0  137.09   16.10
   2   4   0   98.99   11.40
   2   4   0  107.39    9.50
   2   4   0  125.29   15.10
  -3  -4   0   55.89   11.70
  -3  -4   0   61.39   12.70
   3  -4   0   61.69    9.90
  -3  -4   0   51.29   13.30
  -3  -4   0   45.20    8.50
  -3  -4   0   59.89   12.20
   3   4   0   61.89   12.40
  -4  -4   0    9.20   10.20
  -4  -4   0   -2.00   10.00
  -4  -4   0   -1.80    8.20
  -4  -4   0   -6.60    8.10
  -4  -4   0   -5.70    8.20
   4  -4   0    0.70    5.40
  -4   4   0   -8.00   14.50
  -4   4   0    5.20    6.40
   4   4   0    0.90    4.30
   4   4   0   -7.90    8.40
  -5  -4   0   29.00   11.70
   5  -4   0   28.40    7.70
  -5  -4   0   21.40   11.20
   5  -4   0   40.10   11.70
  -5  -4   0   34.70   12.90
  -5  -4   0   19.60   11.70
  -5  -4   0   31.20    8.30
   5  -4   0   -0.20   14.00
   5   4   0   39.30   17.30
   5   4   0   26.20    8.10
  -5   4   0   52.89    9.20
   5   4   0   22.70   12.10
   5   4   0   33.20   11.80
  -5   4   0   33.80   11.20
   5   4   0    8.10   11.60
  -5   4   0   30.80   11.10
  -5   4   0   32.90   11.40
  -6  -4   0   93.19   14.90
  -6  -4   0   84.99   11.90
   6  -4   0   99.99   15.70
   6  -4   0   92.79   11.90
  -6  -4   0   84.59   19.00
  -6  -4   0   93.89   17.80
  -6  -4   0   87.09   17.40
  -6  -4   0  100.69   16.70
  -6  -4   0   31.50   22.50
   6  -4   0   78.49   21.80
  -6   4   0   85.59   14.40
  -6   4   0   93.19   15.20
   6   4   0   85.89   16.00
  -6   4   0   91.89   11.80
   6   4   0   68.99   14.40
   6   4   0   80.89   13.80
   6   4   0   71.79   11.30
   6   4   0   68.79   20.40
  -6   4   0   92.29   14.80
  -7  -4   0  593.34   39.60
   7  -4   0  507.35   42.50
  -7  -4   0  548.45   36.20
  -7  -4   0  537.55   39.40
   7  -4   0  546.25   30.60
  -7  -4   0  580.14   32.40
  -7  -4   0  602.94   43.60
  -7  -4   0  479.65   33.10
   7  -4   0  555.54   36.40
  -7   4   0  546.05   29.70
   7   4   0  447.86   35.80
  -7   4   0  566.54   34.10
   7   4   0  502.65   32.00
   7   4   0  520.95   33.40
   7   4   0  567.54   35.20
  -7   4   0  548.45   34.20
  -8  -4   0  333.87   23.80
   8  -4   0  330.17   36.60
   8  -4   0  317.07   23.70
  -8  -4   0  347.87   31.60
  -8  -4   0  366.26   30.10
   8  -4   0  302.27   29.30
  -8  -4   0  320.77   26.80
  -8  -4   0  298.27   28.60
  -8  -4   0  329.87   31.30
  -8  -4   0  311.87   37.90
  -8   4   0  295.47   26.60
   8   4   0  355.86   27.80
   8   4   0  323.77   25.20
   8   4   0  325.37   21.90
   8   4   0  310.47   28.50
  -8   4   0  331.47   26.70
  -8   4   0  317.77   22.60
  -9  -4   0   32.40   25.30
   9  -4   0   57.19   16.90
   9  -4   0   35.80   10.70
  -9  -4   0    4.00   18.20
  -9  -4   0   88.39   17.20
  -9  -4   0   58.79   13.50
  -9  -4   0   53.19   18.20
  -9  -4   0   54.59   17.80
  -9  -4   0   33.40   15.00
  -9   4   0   46.50   11.20
  -9   4   0   19.80   13.70
   9   4   0   39.60   15.40
   9   4   0   63.29   12.30
 -10  -4   0   22.10   10.90
 -10  -4   0   16.60   14.10
 -10  -4   0    3.70   15.80
 -10  -4   0    6.80   13.10
  10  -4   0  -48.20   50.69
 -10  -4   0    7.20   13.50
  10  -4   0    7.50    9.50
 -10  -4   0   14.60   13.00
  10  -4   0   20.80   12.50
  10   4   0   13.60   10.10
 -10   4   0   33.80   12.50
  10   4   0   22.00   12.40
 -10   4   0   20.50    8.50
  10   4   0  -12.50   13.90
 -11  -4   0    6.40    6.30
  11  -4   0   14.10   10.50
 -11  -4   0    3.80   11.70
 -11  -4   0    8.30   15.30
  11   4   0    9.30    6.80
 -11   4   0   -0.40    6.70
 -11   4   0    0.90    6.90
  11   4   0   46.70   17.50
 -12  -4   0   25.50    9.00
  12  -4   0   27.70    9.00
 -12  -4   0   26.00   11.30
 -12   4   0   13.70    5.50
  12   4   0   19.70    6.50
   0  -5   0  -21.00   11.60
   0  -5   0    8.30    8.90
   0   5   0  -12.70    6.40
   0   5   0   24.20   11.70
   0   5   0    3.10    8.30
   0   5   0   -2.70   11.50
  -1  -5   0   81.59   21.70
  -1  -5   0  122.99   18.10
   1  -5   0  106.29   16.40
  -1  -5   0  110.69   13.10
  -1  -5   0  130.19   15.70
  -1  -5   0  113.29   17.10
  -1  -5   0   90.29   13.80
   1   5   0  152.08   18.00
   1   5   0  127.39   16.90
  -1   5   0  126.89   18.20
  -1   5   0  118.09   15.60
   1   5   0  112.59   16.40
   1   5   0  141.09   18.70
  -1   5   0  115.69   12.40
   1   5   0  108.19   13.80
  -1   5   0   92.49   15.60
  -2  -5   0  316.07   28.60
  -2  -5   0  297.87   23.50
  -2  -5   0  300.77   23.70
   2  -5   0  310.57   21.20
  -2  -5   0  312.97   21.80
   2  -5   0  304.27   26.70
   2   5   0  345.67   27.40
   2   5   0  320.87   24.30
  -2   5   0  261.27   24.50
  -2   5   0  334.27   25.20
  -2   5   0  280.97   20.90
   2   5   0  306.57   27.20
   2   5   0  338.67   21.60
  -2   5   0  296.57   26.60
   3  -5   0  189.88   16.10
  -3  -5   0  212.88   21.70
   3  -5   0  156.88   24.60
   3  -5   0  207.18   24.00
  -3  -5   0  192.48   16.60
  -3  -5   0  213.28   21.10
  -3  -5   0  175.28   22.50
  -3  -5   0  174.68   20.30
   3   5   0  157.18   20.90
  -3   5   0  201.38   23.10
   3   5   0  220.18   24.00
   3   5   0  237.88   24.30
  -3   5   0  211.28   20.80
   3   5   0  202.58   23.30
  -3   5   0  160.18   19.80
   3   5   0  153.68   18.80
  -3   5   0  194.28   17.70
   3   5   0  198.58   21.10
   4  -5   0 1531.15   68.89
  -4  -5   0 1626.94   78.59
  -4  -5   0 1707.73   81.89
  -4  -5   0 1639.34   70.29
  -4  -5   0 1621.24   72.19
  -4  -5   0 1655.83   74.89
  -4  -5   0 1638.44   77.09
   4  -5   0 1675.63   80.59
   4   5   0 1669.13   71.39
  -4   5   0 1650.73   73.69
   4   5   0 1521.45   73.09
  -4   5   0 1658.93   73.29
  -4   5   0 1644.84   68.29
   4   5   0 1607.64   74.59
   4   5   0 1658.53   74.49
   4   5   0 1599.44   75.19
   4   5   0 1516.15   72.29
  -4   5   0 1606.94   72.19
   5  -5   0  151.58   29.20
   5  -5   0  180.98   16.10
  -5  -5   0  167.18   19.40
  -5  -5   0  172.78   21.30
   5  -5   0  152.78   19.90
  -5  -5   0  109.19   19.20
  -5  -5   0  193.98   24.40
  -5  -5   0  160.58   26.40
  -5   5   0  154.08   18.00
  -5   5   0  164.98   18.60
   5   5   0  199.48   25.40
  -5   5   0  144.89   16.10
   5   5   0  156.48   18.50
  -5   5   0  139.69   18.90
   5   5   0  106.89   19.00
   5   5   0  166.28   21.30
   5   5   0  178.38   22.40
   6  -5   0  719.83   54.49
  -6  -5   0  694.53   45.30
  -6  -5   0  768.52   50.79
  -6  -5   0  682.03   40.50
   6  -5   0  714.03   43.00
   6  -5   0  729.03   38.40
  -6  -5   0  682.73   46.40
  -6  -5   0  733.53   37.90
  -6  -5   0  671.93   42.40
  -6   5   0  700.23   40.80
  -6   5   0  719.43   36.10
   6   5   0  715.13   41.70
   6   5   0  685.03   45.50
   6   5   0  756.82   43.60
  -6   5   0  678.33   38.30
   6   5   0  720.93   38.20
  -6   5   0  700.83   40.00
  -7  -5   0   16.80   13.30
  -7  -5   0    1.40   11.40
  -7  -5   0    8.70   16.50
  -7  -5   0    0.20   15.50
   7  -5   0   12.60    8.30
   7  -5   0   25.00   13.90
   7  -5   0  -16.20   28.40
  -7  -5   0    7.30    8.70
   7   5   0   32.30   12.40
  -7   5   0   27.00   11.20
  -7   5   0   19.40    8.80
   7   5   0    8.60    9.70
   7   5   0   11.30   12.80
  -7   5   0    6.70   10.50
  -7   5   0    9.20    7.30
   7   5   0   19.80   22.00
  -8  -5   0    4.10   18.80
   8  -5   0   31.80   26.20
  -8  -5   0   26.80   19.90
  -8  -5   0   16.70    9.20
  -8  -5   0    7.10   11.80
  -8  -5   0   20.70   11.30
   8  -5   0    7.30   13.60
   8  -5   0   14.40    9.50
   8   5   0   16.90   10.20
  -8   5   0   13.50    7.50
  -8   5   0   21.30   11.60
   8   5   0    8.50   13.70
  -8   5   0   11.70    9.00
   9  -5   0   22.90   46.40
   9  -5   0   11.40    9.50
   9  -5   0    9.60   14.90
  -9  -5   0   16.40    8.60
  -9  -5   0   46.50   20.50
  -9  -5   0    8.50    9.60
  -9   5   0   15.60    7.40
   9   5   0   29.00   14.50
   9   5   0   17.60    7.60
  -9   5   0    7.70   10.30
  10  -5   0  100.79   19.50
  10  -5   0  164.38   20.00
 -10  -5   0  165.28   14.70
 -10  -5   0  112.29   17.90
 -10   5   0  130.79   20.60
  10   5   0  162.48   15.00
  10   5   0  198.28   22.00
 -11  -5   0   17.00    6.00
  11  -5   0   16.10    8.00
  11   5   0   20.00    7.20
 -11   5   0    9.70    4.30
  11   5   0   11.40    5.90
   0  -6   0   18.40    8.10
   0  -6   0   27.00   13.60
   0  -6   0   21.20   11.70
   0   6   0   22.40   13.00
   0   6   0   10.50   11.70
   0   6   0   25.30   12.90
   0   6   0   44.40   13.30
   1  -6   0  146.69   21.30
  -1  -6   0  161.68   21.00
  -1  -6   0  156.48   22.70
   1  -6   0  172.08   20.50
  -1  -6   0  141.59   26.50
   1  -6   0  162.28   16.10
  -1  -6   0  161.58   16.90
  -1  -6   0   96.79   22.40
   1   6   0  168.68   15.70
  -1   6   0  206.08   24.30
  -1   6   0  149.69   14.90
   1   6   0  186.68   23.60
   1   6   0  172.18   20.90
  -1   6   0  162.38   20.90
   1   6   0  174.68   21.80
  -2  -6   0   15.20   11.90
  -2  -6   0   32.00   20.40
  -2  -6   0   21.70   13.90
  -2  -6   0   14.20   13.00
  -2  -6   0  -12.10    8.60
   2  -6   0   -6.40   13.20
  -2  -6   0   31.40   14.20
   2  -6   0   13.00    9.30
   2   6   0   -1.10    6.60
   2   6   0   10.90   12.20
  -2   6   0    7.00    9.90
  -2   6   0   13.20    6.80
   2   6   0   14.90   12.10
   2   6   0    3.20   10.00
  -2   6   0   -7.40   11.30
   2   6   0   11.70   12.50
   2   6   0   -5.90   10.60
  -2   6   0   13.40   12.40
  -3  -6   0   93.89   21.00
  -3  -6   0   90.99   16.30
  -3  -6   0   77.19   15.00
  -3  -6   0   45.30   20.70
   3  -6   0   79.29   19.70
  -3  -6   0   86.59   17.90
   3   6   0  100.89   16.00
  -3   6   0   93.79   16.70
  -3   6   0  108.39   12.60
   3   6   0   85.19   14.80
  -3   6   0   86.89   15.30
   3   6   0   79.59   12.30
  -3   6   0  112.49   16.30
   3   6   0   90.69   16.10
   3   6   0   99.29   16.20
  -4  -6   0   36.00   20.80
  -4  -6   0   90.29   17.10
  -4  -6   0   71.39   12.20
  -4  -6   0   72.39   18.50
   4  -6   0   48.50    9.80
  -4  -6   0   60.09   14.70
   4   6   0   50.59   14.10
  -4   6   0   59.19   10.90
   4   6   0   75.49   14.50
  -4   6   0   30.50   12.40
   4   6   0   37.80   13.80
   4   6   0   55.99   11.30
  -4   6   0   69.59   12.70
  -4   6   0   62.49   15.40
   4   6   0   59.79   15.00
   4   6   0   67.69   14.40
   5  -6   0   45.40    9.60
  -5  -6   0   23.30   20.10
   5  -6   0   51.39   15.50
  -5  -6   0   31.10   13.80
  -5  -6   0   20.40   18.30
  -5  -6   0   33.70   12.60
   5  -6   0   19.80   18.40
  -5  -6   0   33.70   10.70
   5   6   0   38.40   18.80
   5   6   0   42.00   10.50
  -5   6   0   33.80    8.40
  -5   6   0   55.39   11.30
   5   6   0   21.10   13.40
  -5   6   0   62.59   13.30
  -5   6   0   50.59   12.70
   5   6   0   48.30   15.60
   5   6   0   47.20   16.40
   6  -6   0   83.99   12.70
  -6  -6   0  124.39   23.20
  -6  -6   0  160.68   25.70
   6  -6   0  101.79   18.60
  -6  -6   0  120.09   15.50
   6  -6   0  145.59   29.10
   6   6   0   82.99   18.30
  -6   6   0  103.99   26.30
  -7  -6   0  -10.50   38.40
  -7  -6   0   17.80    8.70
  -7  -6   0   -1.50   21.00
   7  -6   0   14.50    8.60
  -7  -6   0   39.20   11.50
  -7   6   0   31.60   11.30
   7   6   0   27.60    9.90
  -7   6   0   20.60    7.00
   7   6   0   27.90   15.10
  -7   6   0   19.60   10.10
  -7   6   0   38.10    9.90
   7   6   0    9.30   12.00
   8  -6   0  126.69   14.40
  -8  -6   0   91.29   16.90
  -8  -6   0  111.29   15.70
   8  -6   0   84.19   16.90
  -8  -6   0   65.99   26.60
  -8  -6   0  112.39   14.10
   8   6   0  108.29   14.90
  -8   6   0  112.49   11.60
  -8   6   0  137.29   17.10
   8   6   0   95.29   13.00
   8   6   0  140.29   17.40
  -8   6   0  123.09   14.40
  -9  -6   0  114.59   13.20
   9  -6   0  102.69   15.50
   9  -6   0  140.49   17.90
   9   6   0  132.19   16.20
  -9   6   0  133.29    9.80
  -9   6   0  145.19   16.50
  -9   6   0  128.69   15.10
   9   6   0  116.19   14.80
   9   6   0  165.78   20.30
  10  -6   0    4.80    5.40
 -10  -6   0   15.50    6.10
  10   6   0   15.00   10.70
  10   6   0   23.30    8.30
   0  -7   0   19.30   11.90
   0  -7   0  -14.90    9.00
   0  -7   0   -4.70   17.00
   0   7   0   -4.40   11.40
   0   7   0   -7.50    9.50
   0   7   0  -24.60   11.20
   0   7   0    0.90    8.00
  -1  -7   0  105.79   14.20
   1  -7   0  100.49   23.20
  -1  -7   0   98.19   25.40
   1  -7   0   98.69   13.40
  -1  -7   0  130.89   15.70
  -1   7   0   81.79   16.90
  -1   7   0  112.09   13.20
   1   7   0  120.09   17.20
   1   7   0   96.09   15.20
  -1   7   0  104.49   14.30
   1   7   0  115.39   13.60
   1   7   0   77.89   17.50
  -1   7   0   89.09   15.70
   2  -7   0  555.34   31.30
  -2  -7   0  517.35   31.60
   2  -7   0  616.94   46.10
  -2  -7   0  549.45   45.40
   2   7   0  512.15   36.90
   2   7   0  513.55   29.10
  -2   7   0  521.05   33.50
   2   7   0  488.55   46.00
  -2   7   0  513.25   33.60
   3  -7   0   61.69   28.20
  -3  -7   0   41.10   11.20
  -3  -7   0   48.00   12.70
  -3  -7   0    8.00   15.90
   3  -7   0   24.40    8.70
  -3  -7   0   19.70   21.20
  -3  -7   0   23.20   19.70
  -3   7   0   31.50   12.00
   3   7   0   40.60   14.70
  -3   7   0   19.90    6.80
   3   7   0   25.50   10.00
   3   7   0   61.09   14.00
  -3   7   0   42.60   12.10
   3   7   0   23.70   14.40
  -3   7   0   26.10   13.30
  -4  -7   0   37.40   12.20
   4  -7   0   38.60   24.00
  -4  -7   0   -6.50   22.40
   4  -7   0   29.60   12.00
   4  -7   0   25.50    9.10
  -4  -7   0   32.00   10.40
  -4  -7   0   22.70   21.60
  -4   7   0   22.40   11.50
   4   7   0   32.00   10.00
  -4   7   0   16.30    6.50
   4   7   0   16.20   15.30
   4   7   0   16.70   12.50
  -4   7   0   23.20   10.60
  -4   7   0   15.90    8.20
   4   7   0    6.20   13.00
   4   7   0   13.60   14.00
  -5  -7   0  417.56   35.10
  -5  -7   0  414.76   31.80
  -5  -7   0  412.46   29.30
  -5   7   0  411.36   22.10
   5   7   0  443.26   33.30
   5   7   0  434.16   25.50
  -5   7   0  404.06   25.20
   5   7   0  407.96   28.90
  -5   7   0  450.25   29.70
   5   7   0  397.36   30.10
  -6  -7   0  269.57   21.60
   6  -7   0  293.17   27.10
   6  -7   0  271.57   20.70
  -6  -7   0  266.17   21.00
  -6   7   0  242.78   18.90
   6   7   0  310.67   35.50
   6   7   0  247.68   26.10
  -6   7   0  231.08   22.10
   6   7   0  253.47   18.90
   7  -7   0   40.40   11.20
   7  -7   0   45.00   14.30
  -7  -7   0   71.59   12.50
  -7  -7   0   34.60   12.50
   7   7   0   44.30   10.90
  -7   7   0   70.39   10.30
  -7   7   0   32.60   10.00
   7   7   0   47.60   12.00
  -7   7   0   50.09    8.60
   7   7   0  101.59   21.60
   8  -7   0   11.60    6.10
  -8  -7   0   -4.20    8.00
  -8  -7   0  -12.10    8.90
   8  -7   0  -26.50   12.60
  -8   7   0   -3.90    7.00
  -8   7   0   -6.00    7.50
   8   7   0    5.70   10.50
   8   7   0   -0.20    3.60
   0  -8   0  -12.00    7.40
   0   8   0  -20.90   14.30
   0   8   0   -6.30   10.20
   0   8   0   -2.10    9.70
   0   8   0   -4.80    5.30
  -1  -8   0   12.00    8.90
   1  -8   0    4.90    8.20
   1   8   0   11.50    6.00
  -1   8   0    9.30   15.40
   1   8   0   18.20   15.80
  -1   8   0   13.80   10.00
   1   8   0    0.10   10.10
  -1   8   0   -9.60   10.40
   1   8   0   11.90   12.00
  -2  -8   0   -0.50    8.40
  -2  -8   0    1.20    7.00
   2  -8   0   -1.00    7.50
  -2   8   0    8.30    6.00
  -2   8   0   -5.50   15.30
   2   8   0   11.50   11.50
  -2   8   0    5.90   11.30
   2   8   0   23.90   11.30
   2   8   0   -0.50    5.90
  -2   8   0    7.20    8.90
   2   8   0   -4.60   11.10
  -3  -8   0  236.38   25.70
   3  -8   0  181.28   17.10
  -3  -8   0  205.88   18.90
   3  -8   0  214.88   23.70
   3   8   0  182.48   18.00
   3   8   0  210.48   19.40
  -3   8   0  180.08   16.40
   3   8   0  147.39   19.10
   3   8   0  177.78   18.20
  -3   8   0  172.78   18.60
   4  -8   0   43.10   15.10
  -4  -8   0   63.39   11.70
  -4  -8   0   46.30   13.30
   4  -8   0   35.30   10.90
   4   8   0   64.49   14.50
   4   8   0   65.29   12.00
  -4   8   0   40.80   10.10
  -4   8   0   71.59   10.40
   4   8   0   63.39   13.00
   4   8   0   82.69    8.40
  -5  -8   0    5.70    8.70
  -5  -8   0   13.10   11.20
   5  -8   0    6.00    5.40
   5  -8   0   14.30    9.60
   5   8   0   -0.40    8.30
  -5   8   0    6.70    8.50
  -5   8   0   -0.60    9.30
   5   8   0    9.90    7.90
   5   8   0    5.00   10.10
   6  -8   0   10.70    5.50
   6  -8   0   -1.00   11.60
  -6  -8   0    4.60    7.50
  -6  -8   0   10.10    6.10
  -6   8   0   20.30   11.70
   0  -9   0   -2.50    6.60
   0   9   0    4.70    7.20
   1  -9   0    0.80    4.70
  -1  -9   0    0.00    7.00
   1  -9   0  -10.90    7.60
  -1   9   0  -14.80    8.20
 -13   0   1   -5.70    7.80
  13   0  -1    4.80    6.10
  12   0  -1    4.10   11.30
  12   0  -1    7.10    7.60
 -12   0   1    6.10    9.20
 -12   0   1   -5.50    8.50
  12   0  -1    4.00   26.30
  11   0  -1    9.90   13.90
  11   0  -1   33.60    9.80
 -11   0   1   21.30   10.40
  11   0  -1   30.70   17.90
 -11   0   1   17.40   10.80
 -10   0   1    8.70   15.60
  10   0  -1  -12.10   10.10
 -10   0   1  -13.70   13.90
  10   0  -1  -14.60    9.30
 -10   0   1   17.00   10.40
 -10   0   1   -4.50    9.60
 -10   0   1   12.20   10.50
  10   0  -1   -4.80   18.00
  10   0  -1    8.00   12.60
  10   0  -1    5.90   12.80
   9   0  -1  894.01   51.69
  -9   0   1  945.61   48.00
  -9   0   1  925.21   49.50
   9   0  -1  974.30   48.60
   9   0  -1  916.21   44.40
  -9   0   1  948.91   47.10
   9   0  -1  958.60   52.49
  -9   0   1  982.40   47.00
  -8   0   1   12.90    9.40
  -8   0   1    4.80    9.40
  -8   0   1   -2.30   11.20
   8   0  -1    8.30    6.70
  -8   0   1    1.50   11.70
  -8   0   1    3.30    9.90
   8   0  -1    7.20   10.90
   8   0  -1   14.50    8.20
  -8   0   1   10.50    9.40
  -8   0   1   21.50   10.50
  -7   0   1    2.00   10.00
  -7   0   1    7.40    9.50
  -7   0   1    7.00    7.80
  -7   0   1   -6.90    7.70
   7   0  -1   -1.90    7.60
   7   0  -1  -15.80    8.50
  -7   0   1   18.20    9.00
  -7   0   1   11.40    9.40
  -6   0   1   10.60    9.30
   6   0  -1   -7.00    8.10
  -6   0   1    2.00    6.10
  -6   0   1   -4.20    5.90
   6   0  -1    9.60    7.50
   6   0  -1    6.30    5.80
  -5   0   1  442.86   28.00
  -5   0   1  485.35   25.80
  -4   0   1   -3.70    5.90
   4   0  -1    0.80    5.50
  -4   0   1   -4.10    4.50
   3   0  -1  349.87   18.60
  -3   0   1  343.67   18.60
  -3   0   1  386.96   20.60
   2   0  -1    1.90    3.50
  -2   0   1    2.50    3.00
  -2   0   1    0.10    3.50
  -1   0   1   17.00    2.70
  -1   0  -1 1512.45   58.49
  -2   0  -1    0.40    4.00
   2   0   1   -0.60    3.40
  -2   0  -1   -1.70    3.70
  -2   0  -1   -4.40    3.20
   3   0   1  198.78   13.10
  -3   0  -1  196.08   14.60
  -3   0  -1  190.48   12.90
  -3   0  -1  188.78   12.80
  -4   0  -1    5.50    5.60
  -4   0  -1   -0.90    4.70
   4   0   1   16.10    6.60
  -4   0  -1   -2.70    6.00
  -4   0  -1    3.60    5.30
  -5   0  -1  100.29   14.00
   5   0   1   89.99   12.10
  -5   0  -1   93.59   12.10
  -5   0  -1  112.79   13.40
  -5   0  -1  103.49   12.00
  -6   0  -1   -3.20    7.70
  -6   0  -1    0.10    7.50
  -6   0  -1   -1.40    6.60
   6   0   1   -0.30    6.80
   6   0   1   -2.40    5.70
   6   0   1   11.40    9.70
  -7   0  -1  402.26   28.20
  -7   0  -1  440.36   28.10
  -7   0  -1  429.86   26.90
   7   0   1  436.36   29.30
  -7   0  -1  471.65   27.70
   7   0   1  458.45   28.00
  -7   0  -1  391.96   28.90
   7   0   1  460.55   24.10
  -7   0  -1  421.66   26.50
  -7   0  -1  393.36   30.80
  -8   0  -1   16.20    9.10
   8   0   1   -2.90    9.40
  -8   0  -1   -5.20   11.80
   8   0   1  -12.90   10.60
   8   0   1    5.70    8.10
  -8   0  -1   15.60   13.30
   8   0   1   -0.30    9.30
  -8   0  -1    3.70    8.40
  -8   0  -1   -0.30   14.30
  -8   0  -1   -7.00    9.40
  -9   0  -1  889.31   47.30
   9   0   1  937.61   44.30
   9   0   1  831.02   51.99
  -9   0  -1  904.41   48.00
  -9   0  -1  909.41   45.50
  -9   0  -1  908.81   44.60
   9   0   1  923.31   46.90
  -9   0  -1  881.61   48.90
 -10   0  -1   40.50   27.90
  10   0   1   10.10   12.60
 -10   0  -1    3.30    9.20
  10   0   1   -5.00   13.20
  10   0   1   -1.40    9.20
  10   0   1    1.60   10.30
 -10   0  -1   -8.80    9.30
 -10   0  -1    8.80   11.70
 -10   0  -1   -3.60   11.30
 -11   0  -1   20.60   10.30
  11   0   1   25.50   11.60
  11   0   1   74.29   23.30
 -11   0  -1   26.50   10.10
  11   0   1    4.90   13.40
  11   0   1   40.60   17.10
 -11   0  -1   44.40   11.20
  12   0   1    1.00    6.80
 -12   0  -1   13.10    8.70
  12   0   1   -7.00   22.20
 -12   0  -1    2.30    8.50
  12   0   1   -7.90   16.00
  13   0   1   26.30    7.40
 -13   0  -1   12.00    6.00
 -13  -1   1   69.59   11.30
 -13  -1   1   98.69   12.80
  13  -1  -1  100.49   11.80
 -13   1   1  106.79   11.10
  13   1  -1   93.39   12.70
 -12  -1   1  -17.70   19.80
 -12  -1   1   -1.50    6.70
  12  -1  -1   -3.70   14.60
 -12  -1   1    5.00    8.50
  12  -1  -1   -7.00   25.90
  12  -1  -1    4.80    7.00
 -12   1   1    7.50    8.70
  12   1  -1    7.10    9.80
  12   1  -1   24.50   27.50
 -12   1   1    9.80   15.20
  11  -1  -1  -32.00   15.10
 -11  -1   1   -0.30   12.20
 -11  -1   1    6.30   10.40
  11  -1  -1  -21.30   12.20
 -11  -1   1    4.40   34.10
 -11  -1   1   -0.60    6.90
  11  -1  -1   -4.10   34.40
  11  -1  -1   -8.90    6.90
  11  -1  -1  -20.20   12.20
 -11   1   1   17.40   11.40
  11   1  -1    6.40   10.50
  11   1  -1  -10.90   12.80
 -11   1   1    2.00    9.20
 -11   1   1   -2.20    8.90
  11   1  -1   12.20   10.30
 -10  -1   1  154.18   20.90
 -10  -1   1  153.88   20.90
  10  -1  -1  178.28   21.50
 -10  -1   1  146.89   18.90
 -10  -1   1   70.69   25.30
  10  -1  -1  121.89   21.00
 -10  -1   1  175.18   23.60
  10  -1  -1  151.88   22.60
  10  -1  -1  150.98   17.60
 -10  -1   1  138.29   17.30
  10   1  -1  155.98   20.40
  10   1  -1  153.58   20.80
 -10   1   1  184.78   20.10
 -10   1   1  163.38   18.80
 -10   1   1  163.68   18.40
  -9  -1   1   68.69   19.70
  -9  -1   1   88.49   14.20
  -9  -1   1  113.09   19.40
  -9  -1   1  103.79   21.10
   9  -1  -1   66.29   16.60
  -9  -1   1   22.40   13.90
   9  -1  -1   71.19   19.00
  -9  -1   1   46.00   15.20
  -9  -1   1   70.09   12.90
   9  -1  -1   56.79   10.20
  -9  -1   1   53.89   13.30
   9   1  -1   94.29   18.90
   9   1  -1   74.39   13.90
   9   1  -1   36.50   12.80
  -9   1   1   53.49   20.40
  -9   1   1   74.69   12.70
  -9   1   1   94.79   14.00
   9   1  -1   60.99   17.80
   9   1  -1   87.09   17.90
  -8  -1   1  -12.40    8.10
  -8  -1   1   -2.20    8.80
  -8  -1   1   -2.30   11.50
   8  -1  -1   -4.80    9.10
  -8  -1   1   -3.30    7.40
  -8  -1   1   -6.70    6.90
  -8  -1   1    4.80    6.40
  -8  -1   1  -19.10    9.10
   8  -1  -1   -6.60    6.10
   8  -1  -1   -3.70   10.30
   8   1  -1   -0.30    9.20
  -8   1   1   -2.20    8.50
  -8   1   1  -18.20    8.40
   8   1  -1    7.70    9.40
   8   1  -1   -9.00   10.20
  -8   1   1   16.00   13.60
  -8   1   1    9.00   10.00
  -8   1   1    8.10    8.30
  -8   1   1    6.40   12.80
   8   1  -1   -1.70    7.80
   8   1  -1    7.20   10.00
  -7  -1   1  -11.30    8.20
  -7  -1   1   10.60    7.40
  -7  -1   1    8.40    8.50
   7  -1  -1   -5.80    8.20
  -7  -1   1   16.40    9.00
   7  -1  -1    8.50    8.70
  -7  -1   1    9.30    8.50
  -7   1   1   -2.60    9.40
   7   1  -1   -2.40    9.20
  -7   1   1   11.40   10.50
  -7   1   1   -2.20    7.90
  -7   1   1   14.20    9.40
  -7   1   1    8.00    7.80
   7   1  -1    2.10    9.30
   7   1  -1    9.60    8.40
  -6  -1   1   65.99   11.40
  -6  -1   1   70.89   14.00
  -6  -1   1   75.29    9.50
   6  -1  -1   81.29   12.40
   6  -1  -1   72.99   12.80
   6  -1  -1   87.79   10.60
  -6  -1   1   76.29   12.40
  -6   1   1   79.59   12.00
   6   1  -1   84.19    9.90
  -6   1   1   79.39   11.60
   6   1  -1   60.29   12.60
   6   1  -1   69.89   12.10
  -6   1   1   66.79   12.90
  -5  -1   1   30.40    8.80
  -5  -1   1   32.00   10.00
   5  -1  -1   39.90    9.20
  -5   1   1   46.90    9.10
   5   1  -1   34.20    8.10
  -5   1   1   39.50   10.10
   4  -1  -1  486.35   26.10
  -4  -1   1  494.75   23.40
  -4  -1   1  517.95   26.20
  -4  -1   1  526.05   28.40
   4   1  -1  497.25   25.60
  -4   1   1  533.85   26.40
  -4   1   1  526.55   27.70
   3  -1  -1 1766.22   72.19
  -3  -1   1 1723.73   72.09
  -3  -1   1 1756.92   73.59
  -3   1   1 1867.91   73.39
  -3   1   1 1843.42   73.59
   3   1  -1 1808.22   71.89
  -3   1   1 1814.92   71.79
   2  -1  -1 9999.00  375.96
  -2  -1   1 9997.10  375.96
  -1  -1   1    1.70    2.70
  -1   1   1    0.60    3.00
   1   1  -1    5.10    2.30
  -1   1   1   -2.20    2.70
   0  -1  -1    7.10    3.20
   0   1   1    7.60    2.80
   0   1   1    5.20    2.70
  -2  -1  -1 2717.23  109.29
  -2  -1  -1 2719.03  108.19
   2   1   1 2756.32  108.29
  -2   1  -1 2871.81  109.59
  -2   1  -1 2932.21  108.29
  -2   1  -1 2812.32  107.09
  -3  -1  -1 1020.70   46.00
  -3  -1  -1 1081.89   43.80
  -3  -1  -1 1052.49   45.40
  -3  -1  -1 1062.79   47.20
  -3   1  -1 1146.79   47.20
   3   1   1 1018.70   45.40
  -3   1  -1 1081.59   46.10
  -3   1  -1 1136.39   44.60
  -4  -1  -1  151.18   13.00
  -4  -1  -1  153.68   12.10
  -4  -1  -1  154.18   13.90
  -4  -1  -1  164.48   15.70
   4  -1   1  143.29   13.60
   4   1   1  161.88   13.50
  -4   1  -1  163.08   12.20
  -4   1  -1  171.68   14.80
  -4   1  -1  151.18   14.20
  -5  -1  -1   58.39   10.10
  -5  -1  -1   65.59   12.20
   5  -1   1   64.09   10.80
   5  -1   1   66.79    8.60
  -5  -1  -1   70.39   10.00
  -5   1  -1   57.79   10.90
  -5   1  -1   71.69   11.80
   5   1   1   67.59   10.70
  -5   1  -1   67.09    9.30
  -6  -1  -1   -5.70    7.30
  -6  -1  -1   -0.10    7.10
   6  -1   1    4.00    7.00
   6  -1   1    2.20    7.70
  -6  -1  -1    2.70    8.40
  -6  -1  -1   -7.90    8.20
  -6  -1  -1   -2.40    6.30
   6  -1   1  -17.00    8.80
  -6   1  -1   -8.70    6.70
  -6   1  -1    2.80    8.40
  -6   1  -1   -9.00    8.60
   6   1   1    2.70    6.90
   6   1   1  -23.80    9.10
   6   1   1   -8.50    5.40
   7  -1   1  404.66   28.50
  -7  -1  -1  393.06   26.30
  -7  -1  -1  410.46   26.40
  -7  -1  -1  365.26   21.80
  -7  -1  -1  352.86   26.20
  -7  -1  -1  411.26   27.10
   7  -1   1  339.57   26.40
  -7  -1  -1  352.36   29.60
   7  -1   1  381.96   22.20
  -7   1  -1  354.56   24.30
   7   1   1  418.36   27.80
   7   1   1  358.16   28.00
  -7   1  -1  427.86   30.30
  -7   1  -1  371.36   28.20
   7   1   1  385.26   23.50
  -7   1  -1  351.46   25.20
  -7   1  -1  405.96   24.50
   8  -1   1    9.20    6.90
   8  -1   1   -1.70   10.70
  -8  -1  -1   13.90   11.00
  -8  -1  -1   18.80   13.40
   8  -1   1   -3.60   10.80
  -8  -1  -1   12.60   10.40
  -8  -1  -1   -3.70   12.30
  -8  -1  -1    5.50    9.80
  -8  -1  -1    4.50    6.30
  -8  -1  -1    2.00   10.40
  -8   1  -1    7.70    9.40
   8   1   1   13.70    9.80
   8   1   1  -11.30   11.40
  -8   1  -1    4.40    6.50
   8   1   1    0.10    7.00
   8   1   1    4.00   10.00
  -8   1  -1    9.10   13.60
  -8   1  -1    0.60    8.90
  -8   1  -1   -3.10    8.50
   8   1   1   11.50    9.50
  -9  -1  -1  323.67   29.40
  -9  -1  -1  348.27   28.00
  -9  -1  -1  351.86   27.30
   9  -1   1  353.46   23.20
  -9  -1  -1  342.77   25.40
  -9  -1  -1  325.17   27.40
  -9  -1  -1  415.66   35.70
   9  -1   1  371.76   31.50
  -9  -1  -1  336.27   36.30
   9   1   1  325.87   24.40
   9   1   1  365.16   29.60
  -9   1  -1  305.57   24.50
  -9   1  -1  321.67   37.60
   9   1   1  357.16   28.00
  -9   1  -1  349.96   24.10
   9   1   1  334.97   26.20
  -9   1  -1  381.96   26.90
 -10  -1  -1  -20.70   23.20
 -10  -1  -1   -4.50    9.90
  10  -1   1    5.10   16.10
 -10  -1  -1   -1.10   17.30
 -10  -1  -1   12.10   15.60
  10  -1   1    0.30    8.50
  10  -1   1  -12.10   10.80
 -10  -1  -1  -19.00   10.10
  10  -1   1  -12.80   15.50
 -10  -1  -1   25.60   18.40
 -10  -1  -1   -5.10   10.30
 -10   1  -1    7.00    7.20
 -10   1  -1   -7.70    8.80
  10   1   1   12.80   12.60
 -10   1  -1    2.30   10.10
  10   1   1    2.40   12.70
  10   1   1    7.00   13.60
  10   1   1   -3.10   10.50
  11  -1   1   51.69   13.30
  11  -1   1   29.60   10.00
 -11  -1  -1   52.19   12.40
 -11  -1  -1   81.89   49.70
 -11  -1  -1   29.60   10.90
 -11  -1  -1   18.20   11.10
  11  -1   1   17.20   13.70
 -11   1  -1   18.20   10.20
  11   1   1   30.70   15.00
  11   1   1   20.70   11.50
 -11   1  -1   31.30   10.40
  11   1   1   26.40   14.50
  12  -1   1   44.30   11.70
  12  -1   1   74.89   17.20
 -12  -1  -1   76.59   17.70
 -12  -1  -1   66.79   12.30
  12  -1   1   72.19   17.40
  12   1   1   60.59   17.40
 -12   1  -1   68.69   11.70
  12   1   1   55.19   16.10
  12   1   1   79.09   11.60
  13  -1   1   34.10    9.10
 -13  -1  -1   30.10    9.00
 -13   1  -1   17.20   12.90
  13   1   1   38.70   11.10
 -13   1  -1   30.70    7.80
  13   2  -1   49.60   13.70
 -13   2   1   46.90    7.00
 -12  -2   1   -6.90    6.00
  12  -2  -1    5.80    9.60
  12  -2  -1   -4.20   13.30
 -12  -2   1   -7.60   16.40
  12  -2  -1   -0.20   21.80
 -12  -2   1   43.80   28.40
  12   2  -1    7.70   13.90
 -12   2   1  -11.10    7.10
 -11  -2   1   13.70   27.90
 -11  -2   1    7.00    7.30
  11  -2  -1   10.40   17.80
 -11  -2   1   16.00   12.30
  11  -2  -1   23.40    9.70
 -11  -2   1   12.10   15.80
 -11  -2   1    9.40   14.50
  11  -2  -1   31.60   15.60
  11   2  -1   20.10   12.30
 -11   2   1    7.60    9.40
  11   2  -1   30.60   11.40
  11   2  -1    5.30   14.80
 -10  -2   1   24.90   16.90
 -10  -2   1   58.89   13.90
 -10  -2   1   10.20   13.30
  10  -2  -1   39.90   11.60
  10  -2  -1   28.00   17.70
 -10  -2   1   10.10   12.50
 -10  -2   1   -4.70   12.80
 -10  -2   1   39.20   21.80
  10  -2  -1   28.80   15.70
 -10  -2   1   40.70   12.30
 -10   2   1   22.00    9.30
  10   2  -1   26.90   12.70
 -10   2   1   31.80   13.20
  10   2  -1   24.20   13.60
 -10   2   1   31.60   10.60
  10   2  -1   34.70   12.50
   9  -2  -1    1.70   13.20
  -9  -2   1   22.00   10.50
  -9  -2   1   22.20   11.20
  -9  -2   1   30.90   11.00
   9  -2  -1   26.70   15.10
  -9  -2   1    5.00    8.60
  -9  -2   1    0.50   15.90
  -9  -2   1   19.50   14.30
   9   2  -1   18.80   10.80
  -9   2   1   28.50   10.20
  -9   2   1    5.90    7.80
  -9   2   1   26.90    9.90
   9   2  -1    6.60   11.10
  -9   2   1   11.30   34.80
   9   2  -1   19.10   12.30
  -8  -2   1  386.46   23.70
  -8  -2   1  351.26   29.30
  -8  -2   1  348.27   33.60
  -8  -2   1  385.96   26.20
   8  -2  -1  390.16   31.30
  -8  -2   1  413.36   30.40
  -8  -2   1  395.16   30.10
  -8  -2   1  403.16   28.60
   8  -2  -1  376.96   23.70
   8  -2  -1  353.66   29.10
  -8   2   1  361.86   24.90
  -8   2   1  323.27   24.30
  -8   2   1  376.86   27.90
  -8   2   1  407.76   26.10
   8   2  -1  390.96   28.70
  -8   2   1  375.96   34.30
   8   2  -1  430.06   32.80
   8   2  -1  386.36   27.50
   8   2  -1  388.06   27.20
  -7  -2   1 1124.29   53.09
  -7  -2   1 1148.89   56.79
  -7  -2   1 1155.58   56.99
   7  -2  -1 1158.48   57.39
  -7  -2   1 1096.69   55.39
   7  -2  -1 1167.68   50.99
  -7  -2   1 1106.99   50.49
  -7  -2   1 1266.97   62.69
   7   2  -1 1122.69   54.59
   7   2  -1 1049.00   49.90
   7   2  -1 1136.19   53.49
   7   2  -1 1233.58   55.19
  -7   2   1 1166.68   54.99
   7   2  -1 1081.59   54.59
  -7   2   1 1127.79   51.09
  -7   2   1 1130.29   50.79
  -7   2   1 1125.69   58.69
  -7   2   1 1148.39   52.69
   7   2  -1 1202.58   55.19
   6  -2  -1  229.78   16.00
  -6  -2   1  231.68   20.00
   6  -2  -1  248.28   20.40
  -6  -2   1  223.38   19.70
  -6  -2   1  238.38   23.40
  -6  -2   1  246.08   16.50
   6  -2  -1  225.78   20.80
  -6   2   1  239.78   21.10
   6   2  -1  205.68   19.90
  -6   2   1  251.87   17.50
   6   2  -1  240.78   18.90
   5  -2  -1  292.87   21.40
   5  -2  -1  287.77   17.90
  -5  -2   1  316.17   21.30
  -5  -2   1  295.87   22.00
   5  -2  -1  329.77   24.30
  -5  -2   1  293.57   17.80
  -5  -2   1  312.97   21.50
  -5   2   1  342.77   20.00
   5   2  -1  314.97   20.90
   5   2  -1  297.17   19.90
  -5   2   1  270.87   21.00
   4  -2  -1  829.22   39.30
  -4  -2   1  826.92   41.40
  -4   2   1  836.62   39.50
  -4   2   1  833.82   37.10
   4   2  -1  823.12   37.70
  -3  -2   1  732.63   36.20
  -3  -2   1  694.73   34.50
  -3  -2   1  773.72   36.20
   3  -2  -1  780.22   35.20
  -3   2   1  781.52   33.80
   3   2  -1  789.12   33.80
  -3   2   1  756.92   35.00
  -2  -2   1 1342.07   56.29
  -2  -2   1 1267.77   54.99
   2  -2  -1 1349.27   55.29
  -2  -2   1 1297.67   56.09
  -2   2   1 1394.76   54.19
   2   2  -1 1341.67   53.69
  -2   2   1 1379.86   55.39
  -1  -2   1  574.44   26.80
   1  -2  -1  565.14   26.20
  -1   2   1  593.34   26.40
  -1   2   1  604.64   25.50
   1   2  -1  587.54   24.60
   0  -2  -1 3631.54  145.89
   0  -2   1 4015.90  145.39
   0  -2  -1 3805.12  146.09
   0   2   1 3735.33  143.99
   0   2  -1 3694.83  142.29
  -1  -2  -1 2059.89   85.89
  -1  -2  -1 2209.48   87.39
  -1   2  -1 2189.68   84.69
   1   2   1 2157.68   85.39
  -1   2  -1 2267.57   87.29
  -1   2  -1 2231.58   83.09
  -2  -2  -1  198.88   14.00
  -2  -2  -1  247.18   15.80
  -2  -2  -1  228.58   15.20
   2   2   1  224.18   14.60
  -2   2  -1  199.98   12.60
  -2   2  -1  227.18   11.20
  -2   2  -1  225.28   15.90
  -3  -2  -1    1.20    6.00
   3  -2   1   -7.80    5.90
  -3  -2  -1    0.80    3.70
  -3  -2  -1   -5.30    5.70
  -3   2  -1    5.50    6.60
   3   2   1    1.30    4.70
  -3   2  -1    2.30    3.80
  -4  -2  -1   -5.10    6.40
   4  -2   1   12.40    7.50
  -4  -2  -1   -1.50    5.80
  -4   2  -1    2.00    6.20
  -4   2  -1    4.50    7.40
  -4   2  -1    5.70    4.20
   4   2   1    4.50    5.70
   5  -2   1    8.90    8.10
   5  -2   1   -1.40    7.90
  -5  -2  -1    7.40    6.10
  -5  -2  -1    1.50    7.90
  -5  -2  -1   14.50    8.10
   5  -2   1   14.70    6.00
  -5  -2  -1    3.10    6.80
   5   2   1   10.50    7.50
  -5   2  -1    7.80    5.80
  -5   2  -1    2.10    6.40
   5   2   1    2.40    8.00
  -6  -2  -1 1007.20   44.30
  -6  -2  -1 1009.60   53.39
  -6  -2  -1 1039.00   49.90
  -6  -2  -1 1010.80   48.30
  -6  -2  -1  976.70   46.70
  -6  -2  -1 1027.30   49.10
   6  -2   1  969.80   49.60
   6  -2   1  950.20   48.00
   6  -2   1 1011.50   44.30
  -6   2  -1 1136.79   51.49
   6   2   1 1023.30   48.60
  -6   2  -1  967.60   50.39
   6   2   1 1010.10   48.10
   6   2   1  916.11   44.40
  -6   2  -1  893.51   44.30
  -6   2  -1 1009.20   44.50
  -7  -2  -1  134.39   15.60
  -7  -2  -1  121.19   14.30
   7  -2   1  124.59   17.00
  -7  -2  -1  139.99   18.80
   7  -2   1  108.19   13.60
  -7  -2  -1  129.59   18.00
  -7  -2  -1  133.49   17.30
   7  -2   1  111.99   18.10
  -7  -2  -1   86.79   18.20
  -7   2  -1  121.49   13.50
   7   2   1  131.79   16.70
   7   2   1  125.19   13.90
  -7   2  -1   88.49   16.90
   7   2   1  129.99   16.90
  -7   2  -1  176.98   18.10
  -7   2  -1  127.79   15.50
  -7   2  -1  116.69   14.60
   7   2   1  147.99   16.80
   7   2   1  150.78   18.40
  -8  -2  -1   10.20   11.50
  -8  -2  -1   17.70   12.60
   8  -2   1   -0.80   11.00
   8  -2   1   25.60   14.10
  -8  -2  -1   10.40    9.60
  -8  -2  -1   -2.40   13.00
   8  -2   1   13.90    8.90
  -8  -2  -1   10.50   11.60
  -8  -2  -1    2.60    9.70
  -8  -2  -1   12.40    8.20
  -8   2  -1   -4.70   18.30
   8   2   1   15.50   11.60
   8   2   1   12.50   10.30
  -8   2  -1    3.40   10.30
   8   2   1    9.10   10.70
   8   2   1   36.20   11.80
  -8   2  -1   33.40    9.60
  -8   2  -1    9.50    7.40
  -8   2  -1   11.60   10.40
  -9  -2  -1  195.68   22.40
   9  -2   1  182.58   17.90
   9  -2   1  194.68   26.60
  -9  -2  -1  198.98   30.20
  -9  -2  -1  169.18   23.60
   9  -2   1  187.78   25.20
  -9  -2  -1  175.98   20.20
  -9  -2  -1  176.98   22.50
  -9  -2  -1  182.98   21.50
  -9  -2  -1  220.58   24.00
  -9   2  -1  158.38   18.20
  -9   2  -1  166.48   18.70
   9   2   1  145.09   20.00
  -9   2  -1  172.88   22.30
  -9   2  -1  146.59   12.40
   9   2   1  169.88   20.60
   9   2   1  211.78   26.30
 -10  -2  -1   20.00   13.10
 -10  -2  -1   57.29   26.30
  10  -2   1   26.70   19.60
 -10  -2  -1   37.90   15.10
 -10  -2  -1   50.59   13.60
 -10  -2  -1   24.00   16.40
  10  -2   1   65.29   19.60
 -10  -2  -1   44.60   12.20
  10  -2   1   44.70   11.90
 -10   2  -1   43.60   11.10
  10   2   1   50.09   13.20
  10   2   1   28.50   14.60
  10   2   1   29.40   13.70
  11  -2   1   23.20   11.70
 -11  -2  -1    3.00   13.80
 -11  -2  -1   13.50   10.20
 -11  -2  -1  -12.50   16.60
 -11  -2  -1   20.30   14.10
 -11  -2  -1   28.00    9.50
  11  -2   1   26.20   18.30
  11  -2   1   10.40   15.80
 -11   2  -1   28.30    8.20
 -11   2  -1   25.20   11.40
  11   2   1   45.00   12.30
  11   2   1   -0.50   13.90
  11   2   1   20.70   13.30
 -12  -2  -1   57.69   12.90
  12  -2   1   70.39   14.40
  12  -2   1  103.09   13.40
 -12  -2  -1  103.79   15.80
 -12  -2  -1   53.49   17.00
  12  -2   1  100.59   23.60
  12   2   1   95.89   18.30
  12   2   1   61.79   17.60
 -12   2  -1   80.59   11.40
  13  -2   1    3.30    5.50
 -13  -2  -1    9.30    8.00
  13   2   1   -1.60    6.20
 -13   2  -1    5.50    6.40
  13   2   1   -4.80    7.20
  12  -3  -1   33.60   10.50
  12  -3  -1   51.89   11.60
 -12  -3   1   51.09    9.00
  12  -3  -1   42.00   13.00
 -12  -3   1   20.00   15.20
 -12  -3   1   48.00   12.20
 -12  -3   1    5.20   21.80
 -12   3   1   41.00    8.30
  12   3  -1   41.00    8.80
 -11  -3   1   -5.30    9.20
  11  -3  -1   13.00    8.80
 -11  -3   1    2.30   25.50
 -11  -3   1   -3.60    9.10
  11  -3  -1   21.90   23.90
 -11  -3   1   10.10   11.80
  11  -3  -1    3.00   21.90
  11   3  -1   15.30   19.30
 -11   3   1   -2.30    7.90
  11   3  -1   -2.60    9.00
  10  -3  -1  242.18   29.20
 -10  -3   1  127.39   37.00
 -10  -3   1  278.47   30.20
 -10  -3   1  293.77   26.60
 -10  -3   1  296.27   23.80
 -10  -3   1  233.18   22.90
 -10  -3   1  271.77   27.40
  10  -3  -1  257.47   21.20
 -10   3   1  253.57   21.30
  10   3  -1  259.17   22.10
 -10   3   1  242.08   22.10
  10   3  -1  236.98   25.80
   9  -3  -1   45.50   16.70
   9  -3  -1   58.99   17.30
  -9  -3   1   88.49   23.10
  -9  -3   1   93.59   14.20
  -9  -3   1   95.39   15.30
  -9  -3   1  120.79   22.30
   9  -3  -1   65.69   11.90
  -9  -3   1   78.89   15.50
  -9  -3   1  121.39   18.50
  -9  -3   1   80.89   16.70
  -9   3   1   77.49   15.20
   9   3  -1   61.79   13.50
  -9   3   1   69.39   12.40
   9   3  -1   68.19   15.90
   9   3  -1   64.89   13.60
  -8  -3   1  498.55   36.70
  -8  -3   1  524.45   30.50
   8  -3  -1  521.65   29.30
  -8  -3   1  545.05   35.50
  -8  -3   1  565.24   35.30
  -8  -3   1  426.76   39.50
   8  -3  -1  492.95   35.00
   8  -3  -1  491.45   38.60
  -8  -3   1  487.15   31.50
   8   3  -1  504.85   33.70
   8   3  -1  471.95   33.50
   8   3  -1  562.24   34.20
   8   3  -1  543.45   34.00
  -8   3   1  532.05   33.60
  -8   3   1  409.36   30.70
  -8   3   1  438.26   21.90
  -8   3   1  498.25   29.40
  -7  -3   1 1013.20   52.89
  -7  -3   1  967.30   50.39
   7  -3  -1  970.10   53.19
  -7  -3   1  975.90   52.29
  -7  -3   1  939.01   51.59
   7  -3  -1  947.81   50.59
  -7  -3   1  970.60   46.40
  -7  -3   1  991.50   57.09
  -7  -3   1  924.91   47.70
   7  -3  -1 1044.10   46.30
  -7   3   1  899.41   50.29
  -7   3   1  993.80   48.50
  -7   3   1  940.51   46.40
  -7   3   1  977.50   43.00
   7   3  -1 1003.80   50.09
  -7   3   1  942.21   47.80
   7   3  -1 1045.00   50.89
   7   3  -1  956.30   47.60
   7   3  -1 1013.80   47.70
  -7   3   1  967.60   45.70
  -6  -3   1  214.58   21.40
   6  -3  -1  231.08   16.80
  -6  -3   1  211.18   21.00
  -6  -3   1  209.48   24.30
   6  -3  -1  222.88   22.60
  -6  -3   1  224.18   16.90
  -6  -3   1  190.38   20.30
  -6   3   1  217.48   17.50
  -6   3   1  192.38   19.90
   6   3  -1  159.98   21.00
  -6   3   1  206.58   20.40
  -6   3   1  216.88   22.60
  -6   3   1  199.48   15.00
   6   3  -1  212.08   20.70
   6   3  -1  216.98   17.40
   6   3  -1  218.78   21.10
   5  -3  -1   65.59    9.20
  -5  -3   1   69.19    9.50
   5  -3  -1   69.89   12.80
  -5  -3   1   58.99   12.00
   5  -3  -1   74.69   13.00
  -5  -3   1   61.49   13.40
  -5  -3   1   63.59   12.60
  -5   3   1   56.99   11.50
   5   3  -1   65.59   12.40
   5   3  -1   66.79   10.80
  -4  -3   1  119.69   11.90
  -4  -3   1  110.79   15.30
  -4  -3   1  117.49   14.30
   4  -3  -1  142.79   16.80
   4  -3  -1  110.69   11.30
  -4  -3   1  133.89   16.40
  -4   3   1  112.89   13.60
   4   3  -1  134.69   16.00
  -4   3   1  122.79   11.20
   4   3  -1  118.59   11.50
  -3  -3   1   32.90    8.50
  -3  -3   1   41.20    6.90
   3  -3  -1   47.00    9.70
  -3  -3   1   48.30   10.30
  -3  -3   1   46.00   10.00
   3  -3  -1   52.69    9.10
   3   3  -1   41.20    7.40
  -3   3   1   37.20    6.40
   2  -3  -1   84.19   11.20
  -2  -3   1   77.29   11.50
  -2  -3   1   90.59   12.80
  -2  -3   1   65.99   10.10
  -2   3   1   71.19    9.10
  -1  -3   1  359.16   19.70
  -1  -3   1  321.67   19.70
   1  -3  -1  326.17   20.40
   1  -3  -1  323.77   20.10
  -1   3   1  327.77   16.60
   1   3  -1  307.17   15.90
   1   3  -1  329.97   15.20
   0  -3  -1  138.89   12.70
   0  -3  -1  141.99   12.30
   0  -3  -1  123.99   11.40
   0  -3   1  141.09   11.80
   0   3   1  136.99   10.30
   0   3  -1  137.49    6.70
   0   3  -1  131.99    6.90
  -1  -3  -1  129.29   12.00
  -1  -3  -1  136.89   13.40
  -1  -3  -1  148.79   13.70
   1   3   1  139.19   12.00
  -2  -3  -1 1201.78   53.79
   2  -3   1 1215.88   52.49
  -2  -3  -1 1174.88   52.39
  -2  -3  -1 1128.59   47.70
  -2  -3  -1 1145.89   51.79
   2   3   1 1238.18   49.90
  -3  -3  -1  376.66   20.50
  -3  -3  -1  357.96   25.20
  -3  -3  -1  352.26   23.00
  -3  -3  -1  385.06   23.10
  -3  -3  -1  426.66   25.80
   3  -3   1  355.26   23.00
   3   3   1  364.56   21.90
  -3   3  -1  381.26   20.80
   3   3   1  382.16   20.90
   4  -3   1  314.77   18.30
  -4  -3  -1  310.17   24.20
  -4  -3  -1  359.86   23.00
   4  -3   1  336.67   23.20
  -4  -3  -1  299.17   21.70
  -4  -3  -1  325.37   19.10
  -4  -3  -1  329.37   22.70
  -4   3  -1  312.67   14.20
   4   3   1  304.67   22.30
  -4   3  -1  314.47   19.80
   4   3   1  328.57   20.20
  -5  -3  -1    0.30    8.50
  -5  -3  -1    9.90    9.10
  -5  -3  -1   12.40    6.30
  -5  -3  -1   18.40    9.30
   5  -3   1   23.80   10.60
   5  -3   1    6.70    8.60
   5  -3   1    3.20    6.90
  -5  -3  -1    4.60    7.90
  -5   3  -1   10.50    3.30
   5   3   1   10.10    8.90
  -5   3  -1    7.60    9.30
   5   3   1    9.20    8.20
  -6  -3  -1  982.10   50.49
  -6  -3  -1 1055.29   52.59
   6  -3   1 1076.69   46.60
   6  -3   1 1171.98   55.19
   6  -3   1  999.80   53.69
  -6  -3  -1  995.10   52.39
  -6  -3  -1 1116.89   57.99
  -6  -3  -1  952.00   48.50
  -6  -3  -1  976.50   46.20
   6   3   1  988.60   49.10
  -6   3  -1  956.80   48.60
   6   3   1 1040.10   50.79
   6   3   1  935.01   51.39
  -6   3  -1  982.60   46.00
   6   3   1 1037.20   49.50
  -6   3  -1 1033.60   49.60
  -6   3  -1 1104.89   53.09
   7  -3   1    7.30   13.90
  -7  -3  -1   20.40   10.50
   7  -3   1   10.20    7.10
  -7  -3  -1   25.30   14.00
  -7  -3  -1   13.40   10.80
  -7  -3  -1   10.00    7.60
  -7  -3  -1   13.60   11.70
   7  -3   1   15.40   10.60
  -7  -3  -1   17.80   13.80
  -7  -3  -1   12.90   10.80
  -7   3  -1    4.10   16.40
  -7   3  -1   23.30    8.10
   7   3   1   23.00   11.70
   7   3   1   -7.10    9.60
  -7   3  -1   12.40    9.20
   7   3   1   -6.50   10.70
   7   3   1   -1.40   10.00
  -7   3  -1   28.90   11.40
  -8  -3  -1   64.49   19.30
   8  -3   1   81.29   20.70
  -8  -3  -1   54.49   13.00
   8  -3   1   85.89   13.80
  -8  -3  -1   62.89   11.30
  -8  -3  -1   58.29   15.60
  -8  -3  -1   66.39   17.70
  -8  -3  -1   78.39   16.60
   8  -3   1   56.89   15.70
  -8  -3  -1   80.99   15.60
  -8   3  -1   40.50   15.10
   8   3   1   92.09   17.60
  -8   3  -1   68.19   14.30
   8   3   1   84.79   14.80
   8   3   1   68.99   13.20
   8   3   1   62.49   14.90
  -8   3  -1   48.20   11.20
  -9  -3  -1  163.48   17.70
  -9  -3  -1  201.58   25.50
  -9  -3  -1  185.88   20.70
  -9  -3  -1  149.69   28.30
  -9  -3  -1  175.98   19.80
  -9  -3  -1  149.99   19.40
  -9  -3  -1  152.28   22.60
   9  -3   1  209.28   26.90
   9  -3   1  180.28   18.20
   9  -3   1  207.28   26.20
  -9   3  -1  155.68   17.80
   9   3   1  161.18   20.80
   9   3   1  180.78   20.00
   9   3   1  143.49   20.20
  -9   3  -1  174.08   22.10
  10  -3   1   -1.10   17.20
 -10  -3  -1   13.40   10.50
  10  -3   1    9.50    8.70
  10  -3   1  -14.00   25.50
 -10  -3  -1   -3.60   11.40
 -10  -3  -1    9.20   13.10
 -10  -3  -1   17.00   13.20
 -10  -3  -1  -17.10   14.10
  10   3   1   13.10   10.30
  10   3   1    5.80   13.40
  10   3   1   13.20   12.50
 -10   3  -1   -8.50    4.80
 -10   3  -1   -2.80   10.40
 -11  -3  -1   23.50   12.80
 -11  -3  -1    2.40    9.30
 -11  -3  -1   21.60   10.50
  11  -3   1  -26.80   27.80
  11  -3   1   13.80   10.20
 -11  -3  -1   -2.70   11.60
 -11  -3  -1   21.90   17.40
  11  -3   1    3.90    8.40
 -11   3  -1   -1.00    7.20
  11   3   1   26.00   23.50
  11   3   1   -0.40    8.70
  11   3   1   11.20   12.30
 -12  -3  -1   10.70    7.30
  12  -3   1   -4.40    8.30
 -12  -3  -1   -4.10    7.60
 -12  -3  -1    0.50   12.90
  12  -3   1  -11.10    8.90
 -12   3  -1   -5.10    6.00
  12   3   1   -0.30    6.20
  12   3   1   20.80   14.30
 -12  -4   1    0.30    8.70
 -12  -4   1   16.70    6.10
  12  -4  -1   11.90    6.10
 -12   4   1    6.80    6.10
  12   4  -1   17.30    6.30
  11  -4  -1   84.69   21.30
  11  -4  -1   78.89   13.90
 -11  -4   1  160.48   26.70
 -11  -4   1   48.30   18.70
 -11  -4   1   84.29   12.10
 -11   4   1  125.49   13.30
  11   4  -1  105.29   13.00
  10  -4  -1   22.90   13.20
 -10  -4   1   18.60   12.90
  10  -4  -1  -12.30   20.70
 -10  -4   1   34.00   15.60
 -10  -4   1   -1.20   17.80
  10  -4  -1    8.10   15.70
 -10  -4   1   10.20    7.80
  10   4  -1   12.70    9.50
  10   4  -1    7.30   14.80
 -10   4   1   23.50   11.60
 -10   4   1   16.40    8.40
  -9  -4   1   69.39   11.80
   9  -4  -1   76.19   12.50
  -9  -4   1  124.09   19.60
  -9  -4   1   49.50   16.60
   9  -4  -1   23.70   42.70
  -9  -4   1  135.39   23.10
  -9  -4   1   88.59   26.50
  -9  -4   1   62.39   19.90
  -9   4   1  158.18   31.50
   9   4  -1  112.79   16.30
   9   4  -1   76.59   17.10
   8  -4  -1  356.06   30.90
  -8  -4   1  332.47   30.40
  -8  -4   1  412.66   33.80
  -8  -4   1  342.17   26.00
   8  -4  -1  369.76   25.10
  -8  -4   1  358.46   37.60
   8  -4  -1  334.37   38.80
  -8  -4   1  317.77   33.30
  -8  -4   1  415.06   31.00
  -8  -4   1  333.37   27.60
  -8   4   1  367.66   23.80
   8   4  -1  318.87   28.40
  -8   4   1  337.27   27.30
   8   4  -1  296.67   19.70
   8   4  -1  334.47   28.30
  -8   4   1  342.27   27.80
   8   4  -1  345.17   25.60
  -7  -4   1  141.39   22.30
  -7  -4   1  177.88   24.40
   7  -4  -1  150.08   16.00
  -7  -4   1  142.29   20.10
   7  -4  -1  116.59   18.20
  -7  -4   1  175.28   21.00
  -7  -4   1  151.58   24.70
  -7  -4   1  159.78   17.30
   7  -4  -1  163.38   24.60
  -7  -4   1  156.48   22.30
   7   4  -1  153.08   19.70
   7   4  -1  180.68   21.70
  -7   4   1  152.18   19.50
  -7   4   1  161.28   16.80
  -7   4   1  162.78   20.20
  -6  -4   1   42.10   12.20
  -6  -4   1   49.99   12.60
  -6  -4   1   40.40   11.10
  -6  -4   1   60.99   17.40
  -6  -4   1   64.69   15.30
   6  -4  -1   50.99   13.10
   6  -4  -1   51.99    9.90
  -6  -4   1   53.99   14.60
   6  -4  -1   61.19   17.70
  -6   4   1   28.40   12.10
  -6   4   1   59.29   12.70
   6   4  -1   47.30   13.20
   6   4  -1  115.09   23.60
   6   4  -1   65.69   13.60
  -6   4   1   57.79   10.10
  -6   4   1   55.79   13.00
   6   4  -1   57.79    9.50
   6   4  -1   68.19   14.20
  -5  -4   1   92.09   11.80
  -5  -4   1   76.89   15.00
  -5  -4   1   99.69   17.60
  -5  -4   1   70.59   13.60
  -5  -4   1   96.89   15.70
   5  -4  -1   79.79   11.50
   5  -4  -1  101.69   15.20
  -5  -4   1   70.59   15.00
   5  -4  -1   85.09   17.40
  -5   4   1   81.39   12.40
   5   4  -1  105.09   16.10
   5   4  -1   77.39   13.80
   5   4  -1   84.59   13.20
   5   4  -1   67.39    9.20
  -5   4   1   86.69   11.10
   5   4  -1   67.39   17.60
  -5   4   1   87.69   14.20
   5   4  -1   96.79   16.90
   4  -4  -1    7.10   11.00
  -4  -4   1   -5.40    7.90
   4  -4  -1    0.90    5.50
  -4  -4   1   -4.10    6.20
  -4  -4   1    9.00   10.00
  -4  -4   1    6.10    8.90
  -4  -4   1   -6.70    7.50
   4   4  -1   -7.80    7.70
  -4   4   1    8.30    9.80
   4   4  -1   -9.50   10.70
   4   4  -1   11.70    9.30
  -4   4   1    4.90   11.10
  -4   4   1    3.80    9.70
   4   4  -1   -3.80    5.00
  -3  -4   1   30.50   10.20
  -3  -4   1   20.70    8.20
  -3  -4   1   24.50    9.50
   3  -4  -1   26.10    8.20
   3  -4  -1   17.20   10.40
  -3  -4   1   16.60    9.70
  -3  -4   1   22.70    9.70
   3   4  -1    7.00    8.80
   3   4  -1   23.70    4.90
   3   4  -1    3.20    7.70
  -2  -4   1 2971.10  121.49
  -2  -4   1 2868.11  121.89
  -2  -4   1 2752.12  121.39
   2  -4  -1 3030.30  124.29
   2  -4  -1 2872.21  121.89
  -2  -4   1 3305.17  124.89
   2  -4  -1 2952.80  117.29
  -2  -4   1 2878.41  117.19
   2   4  -1 3157.78  121.89
  -2   4   1 3024.10  112.69
  -1  -4   1 1406.46   63.39
   1  -4  -1 1420.06   65.09
  -1  -4   1 1344.77   61.29
  -1  -4   1 1626.34   65.69
   1  -4  -1 1301.17   59.59
   1  -4  -1 1353.46   58.99
   1   4  -1 1424.66   62.99
  -1   4   1 1419.86   56.19
  -1   4   1 1488.25   63.69
  -1   4   1 1503.65   55.99
   0  -4  -1  274.67   18.10
   0  -4   1  232.28   17.10
   0  -4  -1  284.47   17.80
   0  -4   1  273.47   20.10
   0  -4   1  263.47   18.50
   0  -4  -1  277.67   21.10
   0  -4  -1  284.07   20.50
   0  -4   1  256.17   20.30
   0   4   1  245.98   15.70
   0   4   1  265.17   13.80
   0   4  -1  288.17   20.40
   0   4   1  254.37   19.50
  -1  -4  -1 1611.94   68.49
  -1  -4  -1 1469.45   67.49
  -1  -4  -1 1584.34   65.09
   1  -4   1 1527.55   69.09
   1  -4   1 1608.94   70.39
   1  -4   1 1518.85   64.49
   1   4   1 1688.53   63.59
   1   4   1 1614.34   69.39
   2  -4   1  810.72   40.60
  -2  -4  -1  764.02   38.10
   2  -4   1  770.72   35.20
   2  -4   1  826.22   40.80
  -2  -4  -1  797.02   41.70
  -2  -4  -1  752.02   35.10
  -2  -4  -1  727.13   38.40
  -2  -4  -1  696.13   33.80
  -2  -4  -1  709.03   38.70
   2   4   1  767.52   39.20
   2   4   1  793.62   34.30
   3  -4   1   50.59    8.40
  -3  -4  -1   52.39   11.20
  -3  -4  -1   59.79    9.20
  -3  -4  -1   54.99   12.00
  -3  -4  -1   59.29   12.90
   3  -4   1   58.99   14.10
  -3  -4  -1   63.99   12.00
   3   4   1   45.80    7.40
   3   4   1   59.19   12.10
   4  -4   1  224.88   24.90
   4  -4   1  209.98   16.70
  -4  -4  -1  232.18   23.20
  -4  -4  -1  264.17   22.30
  -4  -4  -1  213.28   21.30
  -4  -4  -1  183.38   27.30
  -4  -4  -1  242.28   17.40
  -4   4  -1  249.18   19.10
   4   4   1  240.88   16.60
  -4   4  -1  246.28   17.00
   4   4   1  246.68   21.40
  -5  -4  -1   25.30   11.70
  -5  -4  -1   29.70   11.50
   5  -4   1   29.50   11.20
  -5  -4  -1   38.70    9.30
   5  -4   1   30.00    7.80
  -5  -4  -1   32.40   12.90
   5  -4   1   28.50   16.10
  -5  -4  -1   34.30   11.50
   5   4   1   46.90   10.30
   5   4   1   38.90   17.00
  -5   4  -1   42.30   11.90
   5   4   1   36.10   12.10
  -5   4  -1   38.10   11.30
  -5   4  -1   27.90   11.30
   5   4   1   33.00   12.60
  -5   4  -1   38.90    8.70
   6  -4   1  170.98   17.30
  -6  -4  -1  164.18   22.40
  -6  -4  -1  183.28   22.90
  -6  -4  -1  184.88   26.10
  -6  -4  -1  173.68   16.90
   6  -4   1  236.78   29.00
  -6  -4  -1  193.48   23.20
   6  -4   1  161.48   20.40
  -6  -4  -1  185.88   20.70
  -6  -4  -1  163.98   20.30
   6   4   1  212.98   22.70
  -6   4  -1  180.98   20.60
  -6   4  -1  168.18   19.80
   6   4   1  195.18   21.80
  -6   4  -1  177.98   17.40
   6   4   1  194.98   20.60
  -6   4  -1  140.09   19.10
   6   4   1  180.88   17.80
   6   4   1  126.59   23.50
   7  -4   1   -3.60   11.10
  -7  -4  -1    3.50   10.80
  -7  -4  -1   -1.60   13.40
  -7  -4  -1   11.10    9.90
   7  -4   1  -15.00    6.30
   7  -4   1    1.60   13.70
  -7  -4  -1    4.50    7.80
  -7  -4  -1   22.40   14.80
  -7   4  -1   15.30    7.60
  -7   4  -1    7.00   10.40
  -7   4  -1   12.10   11.40
   7   4   1   14.20   11.50
   7   4   1   -1.70    8.50
   7   4   1   -7.10    9.90
  -7   4  -1   -3.70    9.20
   7   4   1   -1.50   10.80
  -8  -4  -1  104.49   18.30
  -8  -4  -1   44.60   21.00
   8  -4   1  113.59   28.50
  -8  -4  -1  100.79   18.00
  -8  -4  -1  102.69   20.50
  -8  -4  -1  114.59   18.90
  -8  -4  -1   88.79   13.90
   8  -4   1   92.69   13.60
  -8  -4  -1  103.79   14.60
   8  -4   1   87.09   17.60
   8   4   1   57.79   12.30
  -8   4  -1   74.29   11.40
  -8   4  -1   93.49   15.40
   8   4   1   97.59   17.10
   8   4   1  114.29   18.80
  -8   4  -1   94.89   15.60
   8   4   1   83.19   14.70
  -9  -4  -1   19.60   25.40
   9  -4   1   10.00   10.70
  -9  -4  -1   17.40   11.80
  -9  -4  -1   16.90   13.70
  -9  -4  -1   23.00    9.20
  -9  -4  -1   33.80   17.20
   9  -4   1   18.60   15.50
  -9  -4  -1   25.50   14.80
   9  -4   1  -11.80   20.90
  -9  -4  -1   29.70   14.80
  -9   4  -1   -0.90   10.60
   9   4   1   27.70   11.70
   9   4   1   18.80    8.80
  -9   4  -1   26.70   13.10
  -9   4  -1   11.30    8.50
   9   4   1    2.90   13.40
  10  -4   1   68.99   53.49
 -10  -4  -1   47.40   11.70
 -10  -4  -1   36.00   17.60
 -10  -4  -1   33.70   17.30
 -10  -4  -1   37.40   14.80
  10  -4   1   30.40   17.70
 -10  -4  -1   30.60   10.80
  10  -4   1   28.20    9.80
  10   4   1   43.50   10.20
  10   4   1   41.60   12.80
 -10   4  -1   26.50    8.40
  10   4   1   11.80   14.30
 -10   4  -1   18.80   10.90
  11  -4   1   -0.60    8.60
 -11  -4  -1   -3.90   10.00
 -11  -4  -1  -20.40   16.60
 -11  -4  -1   -6.90   14.60
 -11   4  -1    9.00    7.30
  11   4   1   40.80   18.50
  11   4   1   17.10   11.10
 -12  -4  -1   56.39   20.20
  12  -4   1  103.19   15.30
 -12  -4  -1   70.49    8.90
  12   4   1   56.39    9.90
 -12   4  -1   95.59   11.30
 -11  -5   1   15.00    8.00
  11  -5  -1   18.90    8.40
  11   5  -1   22.00    7.80
  11   5  -1   23.60    8.90
 -11   5   1    5.30    5.10
  10  -5  -1    9.80   10.30
 -10  -5   1   10.60    9.40
  10  -5  -1    7.80   12.80
 -10  -5   1   17.10   18.90
  10   5  -1   11.60    8.70
 -10   5   1    5.70    6.40
  10   5  -1   25.30   17.20
  -9  -5   1    2.80    7.60
   9  -5  -1  -47.70   57.79
  -9  -5   1  -39.00   19.40
  -9  -5   1    2.90   11.40
   9  -5  -1    5.00   14.80
   9  -5  -1    3.80   10.50
   9   5  -1    4.20   14.60
  -9   5   1   10.70    7.50
   9   5  -1    6.80    9.10
  -9   5   1  -17.60   13.30
  -9   5   1   -0.50   10.20
  -8  -5   1  101.19   13.60
   8  -5  -1  131.89   20.50
  -8  -5   1  103.89   27.60
  -8  -5   1   83.49   25.30
  -8  -5   1  111.09   16.90
   8  -5  -1  105.79   13.90
   8  -5  -1  153.88   27.90
  -8   5   1   94.99   15.00
  -8   5   1   97.59   15.20
   8   5  -1   99.59   14.70
  -8   5   1   90.59   11.60
   8   5  -1   97.09   17.90
  -7  -5   1   24.30   17.20
   7  -5  -1   -7.30   25.50
   7  -5  -1    9.30   12.40
  -7  -5   1   27.50   13.90
  -7  -5   1    4.40    8.80
  -7  -5   1   20.60   15.20
  -7  -5   1   23.30   12.40
   7  -5  -1   -3.70    7.10
  -7  -5   1   -6.80   15.60
  -7   5   1   12.30   10.70
  -7   5   1    6.10    9.60
   7   5  -1    3.00    8.60
  -7   5   1   -6.40    8.50
  -7   5   1   -0.70   10.50
   7   5  -1  -16.70   17.20
   7   5  -1   11.90   13.00
  -6  -5   1   16.30    9.00
  -6  -5   1   19.50   15.60
  -6  -5   1   22.50   15.10
  -6  -5   1   11.60   13.10
   6  -5  -1    5.60   24.70
  -6  -5   1   -8.10   14.40
  -6  -5   1    1.20    8.20
   6  -5  -1   23.20   12.80
   6  -5  -1   16.30    9.90
   6   5  -1   16.20   14.70
  -6   5   1   17.10   11.00
  -6   5   1   15.00   10.40
   6   5  -1   17.50    9.50
   6   5  -1   11.60    9.30
  -6   5   1   15.50    8.50
  -6   5   1   18.90    7.90
  -5  -5   1  304.67   28.30
   5  -5  -1  273.07   20.20
  -5  -5   1  305.27   30.10
  -5  -5   1  305.57   23.90
   5  -5  -1  301.17   30.30
   5  -5  -1  295.07   34.30
  -5  -5   1  293.17   26.00
  -5  -5   1  227.38   28.30
   5  -5  -1  294.67   26.30
   5   5  -1  241.38   24.70
  -5   5   1  276.27   24.80
  -5   5   1  256.57   19.20
   5   5  -1  335.57   28.90
   5   5  -1  328.07   25.60
  -4  -5   1  162.98   20.10
  -4  -5   1  186.38   17.10
   4  -5  -1  187.78   24.70
   4  -5  -1  216.88   28.30
  -4  -5   1  154.18   20.90
  -4  -5   1  167.48   23.40
   4  -5  -1  165.78   16.50
  -4  -5   1  189.58   22.10
   4   5  -1  163.48   18.60
  -4   5   1  157.48   20.00
   4   5  -1  184.48   21.50
   4   5  -1  172.28   20.70
   4   5  -1  178.48   21.30
  -4   5   1  177.98   15.20
  -4   5   1  141.59   19.30
  -4   5   1  177.48   19.70
   4   5  -1  164.18   20.90
   4   5  -1  163.88   17.90
  -3  -5   1   11.40   10.20
   3  -5  -1    4.10    9.40
  -3  -5   1   23.90   12.80
  -3  -5   1   -0.90    6.70
  -3  -5   1   -7.60   12.80
   3  -5  -1   29.30   15.40
   3  -5  -1    6.70    6.50
  -3  -5   1   11.00   10.30
  -3  -5   1    3.00    9.90
  -3   5   1   -3.00    6.20
  -3   5   1   -2.70   11.60
   3   5  -1   21.20   12.20
   3   5  -1   15.10   10.50
   3   5  -1   -1.80   11.70
   3   5  -1    5.00    9.10
  -3   5   1   19.60   10.60
   3   5  -1   16.90   10.30
   3   5  -1   13.20   11.20
  -3   5   1   10.00    9.90
   2  -5  -1   -8.00   11.70
  -2  -5   1    2.90    8.30
  -2  -5   1    8.30   10.10
  -2  -5   1    0.00   13.10
   2  -5  -1    8.30    7.80
  -2  -5   1   -1.30    9.60
  -2  -5   1    6.50   12.60
  -2   5   1    7.90   12.80
  -2   5   1   -7.80    6.00
   2   5  -1    9.90   12.70
   2   5  -1   30.00   11.40
  -2   5   1  -12.00    8.60
   2   5  -1    7.20    8.90
   2   5  -1    9.10    8.80
   2   5  -1   -4.40    6.40
   1  -5  -1   22.10   13.30
   1  -5  -1   58.89   10.30
  -1  -5   1   36.60   14.20
  -1  -5   1   46.20   12.10
   1  -5  -1   61.09   15.70
   1  -5  -1   41.70   11.90
  -1  -5   1   29.70   12.10
  -1   5   1   64.89   14.30
   1   5  -1   41.00    9.30
  -1   5   1   64.69   12.90
  -1   5   1   56.19   14.30
   1   5  -1   45.90   14.60
   1   5  -1   62.49   14.30
   1   5  -1   68.79   13.40
  -1   5   1   59.79    9.70
   1   5  -1   37.00   13.60
   0  -5   1   -8.00    8.60
   0  -5  -1   -2.10    7.20
   0  -5  -1   12.60   11.20
   0  -5   1  -15.10   12.50
   0  -5  -1    1.20    7.90
   0  -5  -1   11.20   11.90
   0  -5   1   -0.40   12.10
   0   5  -1    1.20    8.90
   0   5  -1   15.50   11.80
   0   5   1    2.70    7.00
   0   5   1    2.50    5.40
   0   5   1    0.10   11.40
   0   5   1   15.60   11.70
   0   5  -1    4.70   10.80
   0   5  -1    8.80   10.60
   1  -5   1  428.26   28.90
  -1  -5  -1  392.16   22.90
  -1  -5  -1  426.36   30.10
  -1  -5  -1  386.96   28.40
  -1  -5  -1  388.96   29.30
  -1  -5  -1  356.36   26.70
   1  -5   1  402.26   37.20
  -1  -5  -1  368.66   27.90
   1   5   1  362.66   27.60
   1   5   1  330.27   27.90
  -1   5  -1  388.26   28.70
   1   5   1  402.26   27.20
   1   5   1  369.06   23.20
  -1   5  -1  443.56   25.60
  -1   5  -1  397.26   27.70
   1   5   1  410.86   30.10
   1   5   1  312.87   28.50
  -2  -5  -1   21.20   12.70
  -2  -5  -1   27.20    9.20
   2  -5   1   25.30   16.50
  -2  -5  -1   17.40   12.50
   2  -5   1   17.40   10.50
  -2  -5  -1   25.30   10.90
   2  -5   1   28.50    8.60
  -2  -5  -1   13.60   12.40
   2   5   1   31.00    9.20
  -2   5  -1   30.30   11.00
  -2   5  -1   45.40   13.80
  -2   5  -1   19.60    7.40
   2   5   1   34.70   12.90
  -2   5  -1   22.30    8.60
   2   5   1   28.00    9.10
   2   5   1    2.70   11.40
   2   5   1   32.70   13.20
  -3  -5  -1   43.70    9.40
   3  -5   1   27.80    8.30
  -3  -5  -1   27.50   12.50
  -3  -5  -1   16.40   13.50
  -3  -5  -1   42.90   12.20
  -3  -5  -1   46.40   13.00
  -3  -5  -1   59.19   12.10
   3  -5   1   47.00   14.50
   3   5   1   57.59   11.80
   3   5   1   30.40    9.60
  -3   5  -1   22.90   11.00
  -3   5  -1   44.40    9.50
   3   5   1   27.90   13.90
  -3   5  -1   45.80   11.60
   3   5   1   31.10   12.00
  -3   5  -1   39.00   13.80
   3   5   1   59.99   14.50
  -4  -5  -1   84.09   13.10
   4  -5   1   70.99   16.10
   4  -5   1   63.49    9.90
  -4  -5  -1   79.19   17.00
  -4  -5  -1   72.19   13.70
  -4  -5  -1  100.69   16.00
  -4  -5  -1   62.79   16.60
  -4  -5  -1  116.59   18.60
   4   5   1   71.69   15.30
  -4   5  -1   77.89   16.10
  -4   5  -1   74.59   10.00
   4   5   1  109.79   19.70
   4   5   1   51.79   11.60
   4   5   1   94.19   15.60
   4   5   1   75.59   16.10
  -4   5  -1   83.59   14.40
  -4   5  -1   60.69   12.80
  -5  -5  -1   74.69   12.20
   5  -5   1   79.69   15.50
  -5  -5  -1   95.69   18.40
   5  -5   1   64.99   10.50
  -5  -5  -1   64.59   17.40
  -5  -5  -1   68.29   15.90
  -5  -5  -1   92.49   15.00
  -5  -5  -1   88.39   16.00
  -5   5  -1   94.59   15.20
   5   5   1   94.49   14.30
   5   5   1  109.99   14.70
  -5   5  -1   97.69   14.00
   5   5   1  129.79   22.30
   5   5   1   95.09   17.30
   5   5   1   85.29   17.10
  -5   5  -1   85.39   14.30
  -5   5  -1   66.29   16.30
  -5   5  -1   84.29   12.10
  -6  -5  -1  329.57   28.20
   6  -5   1  268.97   26.60
  -6  -5  -1  301.87   30.00
  -6  -5  -1  321.47   35.90
  -6  -5  -1  323.57   26.60
  -6  -5  -1  310.87   23.10
   6  -5   1  288.57   22.00
   6   5   1  334.07   30.00
   6   5   1  287.07   26.80
   6   5   1  289.37   24.40
  -6   5  -1  300.17   26.00
   6   5   1  304.27   27.50
  -6   5  -1  274.17   23.70
   6   5   1  255.47   27.00
  -6   5  -1  298.17   26.20
  -6   5  -1  291.37   21.40
   7  -5   1  305.37   27.70
  -7  -5  -1  199.58   30.70
  -7  -5  -1  267.07   22.10
  -7  -5  -1  272.07   25.00
   7  -5   1  307.67   21.90
  -7  -5  -1  187.08   32.30
   7   5   1  281.27   27.10
  -7   5  -1  276.97   24.70
   7   5   1  274.87   24.50
  -7   5  -1  281.17   19.70
  -7   5  -1  208.18   23.00
   7   5   1  254.47   22.70
  -7   5  -1  239.58   24.40
   8  -5   1    3.00   13.90
  -8  -5  -1   21.80   16.70
  -8  -5  -1   66.79   43.80
  -8  -5  -1    5.30   10.80
  -8  -5  -1    6.40    9.60
   8  -5   1    4.90    8.50
  -8  -5  -1   -9.70   17.60
  -8   5  -1    8.10    6.80
  -8   5  -1    9.30   10.60
  -8   5  -1   -6.90   10.40
   8   5   1    2.50   13.20
   8   5   1   -3.80    8.80
  -8   5  -1    8.40    7.00
  -9  -5  -1  278.17   22.80
   9  -5   1  311.17   22.60
   9  -5   1  275.77   29.10
  -9  -5  -1  245.78   23.10
  -9  -5  -1  285.67   26.90
   9   5   1  281.07   26.10
  -9   5  -1  273.57   18.60
   9   5   1  282.07   23.20
  -9   5  -1  291.87   24.30
 -10  -5  -1   17.00   12.10
 -10  -5  -1   10.10    6.70
  10  -5   1    0.30   13.50
 -10   5  -1   11.90    8.00
  10   5   1   18.70   16.10
  10   5   1    4.40    8.80
 -10   5  -1   12.00    8.90
  11  -5   1  -11.60    7.40
  11  -5   1    4.00    5.70
 -11  -5  -1    6.80    5.70
  11   5   1    9.10    8.10
 -11   5  -1   -0.10    4.30
  11   5   1  -10.20    6.80
 -10  -6   1   -0.90    5.20
  10  -6  -1  -10.10    7.10
  10   6  -1   10.40    8.10
  10   6  -1   -2.60    7.00
  -9  -6   1   16.70   11.80
   9  -6  -1  -13.40   11.90
  -9  -6   1   18.50   12.00
   9   6  -1   10.90    9.40
   9   6  -1   20.90   16.20
  -9   6   1    1.70    5.10
  -9   6   1    7.40    8.70
   9   6  -1   13.90    7.90
  -8  -6   1    5.00    7.10
  -8  -6   1    2.40    8.70
   8  -6  -1   -1.40    8.20
   8  -6  -1   -0.10    9.10
  -8  -6   1   14.30   26.30
   8   6  -1   -3.40    7.70
  -8   6   1  -11.60    7.00
   8   6  -1  -17.70   13.00
  -8   6   1   -5.90    6.00
   8   6  -1  -10.90   10.00
  -8   6   1   -4.60    5.80
   7  -6  -1  484.05   34.60
  -7  -6   1  450.65   29.00
   7  -6  -1  481.75   27.90
   7  -6  -1  424.56   58.19
  -7  -6   1  426.46   27.70
  -7  -6   1  456.15   45.30
  -7   6   1  407.76   28.60
   7   6  -1  386.46   34.20
  -7   6   1  455.85   28.50
   7   6  -1  362.76   48.90
   7   6  -1  424.66   30.70
  -7   6   1  430.56   24.40
   7   6  -1  420.36   28.00
  -7   6   1  445.56   30.00
   6  -6  -1  376.86   31.70
   6  -6  -1  359.66   39.80
  -6  -6   1  389.36   26.80
  -6  -6   1  258.17   35.20
   6  -6  -1  393.36   25.80
   6   6  -1  376.66   31.80
  -5  -6   1   51.89   22.60
  -5  -6   1   53.09   13.20
  -5  -6   1   58.09   12.10
   5  -6  -1   44.50   12.80
  -5  -6   1   27.50   19.40
   5  -6  -1   39.20    9.80
   5  -6  -1   34.30   19.40
  -5   6   1   26.70   12.00
  -5   6   1   46.10   10.90
  -5   6   1   44.50    8.60
   5   6  -1   66.69   12.90
   5   6  -1   47.70   15.80
   5   6  -1   46.30   10.90
   5   6  -1   36.60   14.40
  -5   6   1   51.39   12.40
  -4  -6   1    7.40   11.40
  -4  -6   1   -8.90   13.40
  -4  -6   1    4.10   12.30
  -4  -6   1    8.00    8.90
   4  -6  -1   13.60    7.80
  -4  -6   1   -7.00   20.40
  -4   6   1   -4.10    5.90
  -4   6   1    5.50   10.30
   4   6  -1    0.30   11.60
   4   6  -1    2.40    7.80
  -4   6   1   -9.90   11.80
  -4   6   1    0.60   10.30
   4   6  -1  -16.60   12.20
   4   6  -1   -8.90   11.00
   4   6  -1  -14.70   12.10
  -3  -6   1  243.18   29.10
   3  -6  -1  210.28   27.10
  -3  -6   1  250.27   23.70
  -3  -6   1  238.48   25.70
  -3  -6   1  204.78   23.20
   3   6  -1  216.18   23.40
   3   6  -1  218.98   20.30
  -3   6   1  221.38   17.30
  -3   6   1  270.57   24.20
   3   6  -1  249.08   24.00
  -3   6   1  223.78   25.10
   3   6  -1  233.28   27.00
  -3   6   1  196.28   22.40
  -2  -6   1   54.79   15.90
   2  -6  -1   89.29   18.30
  -2  -6   1   41.90   13.70
   2  -6  -1   97.89   25.20
  -2  -6   1   83.79   12.10
  -2  -6   1   88.29   18.50
   2  -6  -1   78.89   11.60
   2   6  -1   74.39   14.80
   2   6  -1   68.69   15.00
   2   6  -1   76.89   11.10
  -2   6   1   77.99   11.40
   2   6  -1   61.99   14.30
  -2   6   1   50.49   15.70
   2   6  -1   91.99   17.50
  -2   6   1  104.89   14.00
   2   6  -1   47.50   12.90
  -2   6   1  110.49   17.70
   1  -6  -1   25.90   20.50
   1  -6  -1   31.00   12.10
  -1  -6   1    5.10   20.50
   1  -6  -1   17.40    7.90
  -1  -6   1   34.30   12.20
  -1  -6   1   13.00    7.80
  -1  -6   1    2.70   11.10
   1  -6  -1   13.80   12.20
  -1   6   1   26.20    8.80
   1   6  -1    1.90   11.70
  -1   6   1   34.30   12.80
   1   6  -1   16.90   12.10
  -1   6   1    7.00   12.80
  -1   6   1    5.30    7.50
   1   6  -1   16.00    7.50
   0  -6   1   18.60    7.90
   0  -6  -1   40.20   12.80
   0  -6  -1   20.00   12.40
   0  -6   1   22.40   12.30
   0  -6  -1   -3.90   18.60
   0  -6  -1   29.80    8.50
   0   6   1   29.90   13.40
   0   6  -1   46.70   13.80
   0   6  -1   27.60   13.40
   0   6  -1   -3.10   11.10
   0   6   1   27.00   13.00
   0   6   1    9.10    7.30
   0   6   1   31.10   12.90
   0   6  -1   15.20   12.10
  -1  -6  -1    1.00    7.10
  -1  -6  -1   -0.50   17.10
   1  -6   1    5.70    8.60
  -1  -6  -1    9.20   17.20
   1  -6   1   33.50   12.40
   1  -6   1   -5.50   12.20
  -1  -6  -1   -2.80   12.70
  -1   6  -1    5.30   12.30
  -1   6  -1    0.50    6.90
   1   6   1   17.20    8.00
   1   6   1   -7.70   11.70
  -1   6  -1  -11.60    8.90
   1   6   1  -13.30    8.30
   1   6   1    9.10   12.50
  -2  -6  -1   25.70   13.70
   2  -6   1   31.40    9.10
  -2  -6  -1   22.00   14.30
  -2  -6  -1   16.70   11.80
  -2  -6  -1   47.30   18.80
  -2  -6  -1   -7.70   14.80
   2  -6   1   16.00   12.30
  -2  -6  -1   19.90    9.10
   2   6   1   14.10   13.10
  -2   6  -1   19.70   10.60
  -2   6  -1   10.20   11.10
   2   6   1   25.00   12.50
  -2   6  -1   17.70    7.00
   2   6   1   33.40    9.10
  -2   6  -1   25.90   11.50
   2   6   1   21.10    9.50
  -3  -6  -1  112.69   19.50
  -3  -6  -1   99.89   13.80
  -3  -6  -1   91.09   15.40
  -3  -6  -1   78.59   20.60
   3  -6   1  135.39   23.20
  -3  -6  -1  104.99   22.00
  -3  -6  -1   95.69   20.60
  -3   6  -1   79.99   16.20
   3   6   1  102.29   13.40
   3   6   1  117.79   17.00
  -3   6  -1   98.19   11.80
   3   6   1   80.39   18.40
   3   6   1  113.49   18.20
  -3   6  -1   84.89   14.50
   3   6   1  102.79   14.50
  -3   6  -1   80.09   14.60
   4  -6   1    9.90    7.70
  -4  -6  -1   26.70   10.30
  -4  -6  -1   17.80   13.20
  -4  -6  -1    8.60   13.90
  -4  -6  -1   50.89   18.90
  -4  -6  -1   17.50   16.30
  -4  -6  -1   42.60   12.70
   4   6   1   29.90   14.50
   4   6   1   22.60   12.10
   4   6   1   19.60   10.70
  -4   6  -1   10.80   13.80
   4   6   1   21.80    9.60
   4   6   1   14.10   13.70
  -4   6  -1   28.40   11.50
  -4   6  -1   26.50   10.90
   4   6   1   23.50   17.00
  -4   6  -1   28.20   11.10
  -4   6  -1   19.30    8.50
   5  -6   1   -2.90   11.50
  -5  -6  -1  -29.80   14.50
  -5  -6  -1   16.70   11.90
   5  -6   1   -2.20    6.90
  -5  -6  -1    5.50    8.60
   5  -6   1  -28.10   14.90
  -5  -6  -1   -1.80   17.50
  -5   6  -1    8.60    6.10
   5   6   1   -3.70   12.90
   5   6   1   12.10   14.10
   5   6   1    5.80    7.50
  -5   6  -1   13.60   10.50
   5   6   1   -4.40   12.50
   5   6   1   18.20    9.70
  -5   6  -1    6.00   10.10
  -6  -6  -1  162.08   30.60
   6  -6   1  246.78   27.00
   6  -6   1  268.17   21.00
  -6  -6  -1  244.78   30.30
  -6  -6  -1  269.47   23.10
   6  -6   1  251.87   37.30
   6   6   1  275.77   23.40
  -6   6  -1  268.87   17.90
   6   6   1  292.47   28.80
  -6   6  -1  292.87   24.90
   6   6   1  250.77   26.40
  -6   6  -1  267.47   23.50
   6   6   1  244.38   25.80
  -7  -6  -1  -14.60   19.90
   7  -6   1   24.60    9.20
  -7  -6  -1   21.70   11.40
   7  -6   1   19.70   15.60
  -7  -6  -1   19.30   12.80
  -7   6  -1   25.30    7.20
   7   6   1   15.80   12.80
  -7   6  -1   14.10    9.50
  -7   6  -1   14.60   10.90
   7   6   1   18.00    9.30
  -7   6  -1   -1.60   10.10
   7   6   1   33.30   15.20
   8  -6   1  193.78   17.60
  -8  -6  -1  184.08   20.30
   8  -6   1  164.48   21.70
  -8  -6  -1  197.88   18.20
  -8  -6  -1  151.48   23.10
  -8  -6  -1  151.88   18.10
  -8   6  -1  183.78   19.60
   8   6   1  168.68   18.80
  -8   6  -1  150.48   12.10
   8   6   1  161.58   15.50
   8   6   1  189.28   21.00
  -8   6  -1  135.19   17.80
  -9  -6  -1   87.89   19.60
   9  -6   1  122.69   18.40
   9  -6   1  136.09   15.40
  -9  -6  -1  107.49   15.00
   9   6   1  141.09   16.00
  -9   6  -1  130.79   13.70
  -9   6  -1  118.29   11.30
   9   6   1  152.48   15.40
   9   6   1  130.29   18.50
  10  -6   1   74.39    8.90
 -10  -6  -1   91.09   12.00
  10   6   1  106.49   13.30
  -8  -7   1    0.60    5.70
   8  -7  -1   -5.00    5.20
  -8  -7   1   -2.60    8.90
   8  -7  -1   14.20   13.20
   8   7  -1    1.50   11.70
   8   7  -1    1.40    5.30
  -8   7   1  -14.10   10.20
  -8   7   1   12.30    8.70
   7  -7  -1  121.29   14.60
  -7  -7   1   74.29   13.50
   7  -7  -1  121.29   15.80
  -7  -7   1   81.39   15.00
   7   7  -1  104.59   12.80
  -7   7   1   98.29   11.70
  -7   7   1  104.59    9.10
  -7   7   1   75.19   11.60
   7   7  -1   64.39   12.80
   6  -7  -1   19.20    8.80
   6  -7  -1   23.50   10.60
  -6  -7   1   37.00   11.00
  -6  -7   1   29.60   11.80
  -6   7   1   15.90   10.60
   6   7  -1   -5.30   10.90
  -6   7   1   14.60    7.80
   6   7  -1    6.10    9.80
   6   7  -1   25.10    7.60
   6   7  -1   32.30   12.20
  -6   7   1   19.30    5.70
  -5  -7   1   54.09   21.10
  -5  -7   1   94.49   15.00
   5  -7  -1   67.99   20.40
  -5  -7   1   75.39   17.90
   5   7  -1   92.79   18.20
  -5   7   1   91.39   13.00
   5   7  -1   69.69   14.50
  -5   7   1  102.59   14.80
  -5   7   1  109.19   11.40
   5   7  -1   57.49   14.90
   5   7  -1  105.29   13.80
  -4  -7   1   17.70   11.70
  -4  -7   1   11.70   21.00
  -4  -7   1    7.30   23.30
   4  -7  -1   -0.70   12.40
   4  -7  -1    3.60    7.70
   4  -7  -1   11.50   22.70
  -4  -7   1    2.10    8.80
   4   7  -1   15.10    7.90
  -4   7   1   13.30    6.40
   4   7  -1   15.70   13.50
   4   7  -1    6.70   11.90
  -4   7   1   17.10   10.50
   4   7  -1   26.00   11.90
  -4   7   1   15.20    8.80
  -3  -7   1   -5.50   16.20
  -3  -7   1   -7.90    8.30
  -3  -7   1    5.10   20.40
  -3  -7   1   17.20   20.50
   3  -7  -1   -7.20    6.80
   3  -7  -1   -9.60   20.80
  -3  -7   1    2.90    8.00
  -3   7   1   13.30   12.00
  -3   7   1   25.30   11.40
   3   7  -1    7.90    8.50
   3   7  -1   -6.60    6.50
   3   7  -1   -2.30   12.90
   3   7  -1   -1.80   10.90
  -3   7   1   -5.50    9.60
  -3   7   1    4.40    6.40
  -2  -7   1   10.40    9.30
  -2  -7   1   -7.50   17.90
  -2  -7   1   38.30   20.00
   2  -7  -1   13.80    8.50
   2  -7  -1   31.30   20.20
   2   7  -1   14.10   13.00
   2   7  -1   10.40    8.20
  -2   7   1    8.60   10.30
   2   7  -1   30.90   13.10
   2   7  -1   16.40   10.70
  -2   7   1   19.80   10.00
  -2   7   1   10.60    6.90
  -1  -7   1  113.19   24.20
   1  -7  -1  164.58   18.10
  -1  -7   1  171.98   18.90
   1  -7  -1  194.48   28.80
  -1  -7   1  162.98   18.40
   1   7  -1  164.28   21.60
   1   7  -1  178.88   24.50
   1   7  -1  165.38   21.30
  -1   7   1  173.98   21.10
  -1   7   1  182.28   17.40
  -1   7   1  160.68   21.10
   1   7  -1  177.28   15.20
   0  -7  -1  138.69   16.80
   0  -7  -1  161.68   20.10
   0  -7  -1  144.59   26.90
   0  -7   1  171.58   21.30
   0  -7   1  173.38   18.00
   0  -7   1  208.38   32.00
   0   7   1  145.99   15.10
   0   7   1  147.79   17.80
   0   7  -1  124.29   13.70
   0   7   1  183.58   23.80
   0   7  -1  122.79   16.10
   0   7  -1  119.29   18.80
   0   7   1  133.49   17.00
   1  -7   1   -4.80   17.00
  -1  -7  -1   14.50    9.40
   1  -7   1   26.40   11.10
  -1  -7  -1   20.20   19.40
  -1  -7  -1   21.00   11.90
   1   7   1   14.90    9.20
   1   7   1   38.70   13.40
  -1   7  -1   21.80    9.30
  -1   7  -1   26.50   11.50
  -1   7  -1   45.30   14.60
   1   7   1   45.40   15.50
   1   7   1    7.90   10.40
  -1   7  -1   16.00    6.40
   2  -7   1    6.00   18.50
   2  -7   1    5.10    7.90
  -2  -7  -1    4.30   17.20
  -2  -7  -1   30.90   10.50
  -2  -7  -1   23.40   13.30
  -2   7  -1  -11.20   18.50
  -2   7  -1   16.80   10.70
   2   7   1   16.70    8.60
  -2   7  -1   11.80    9.60
   2   7   1    4.10   12.90
  -3  -7  -1  786.12   59.09
  -3  -7  -1  876.41   54.39
  -3  -7  -1  926.31   46.00
   3  -7   1  934.91   44.60
   3  -7   1  796.32   59.39
  -3  -7  -1  888.51   50.89
  -3  -7  -1  930.31   47.10
  -3   7  -1  995.50   47.10
  -3   7  -1  940.91   48.00
  -3   7  -1  918.01   49.00
   3   7   1  983.00   52.69
   3   7   1  856.71   46.80
  -3   7  -1  896.81   40.40
   3   7   1  811.52   46.20
   3   7   1  927.71   44.00
  -3   7  -1  921.21   46.50
   3   7   1  944.41   50.09
  -4  -7  -1   77.29   14.30
  -4  -7  -1  123.39   23.70
   4  -7   1   82.69   12.60
  -4  -7  -1   80.99   25.80
   4  -7   1   53.39   25.80
  -4  -7  -1  122.79   39.50
  -4  -7  -1  120.99   15.00
   4  -7   1  104.09   17.00
  -4  -7  -1   66.59   21.50
   4   7   1   79.39   17.50
   4   7   1   83.59   16.30
  -4   7  -1  103.59   14.10
  -4   7  -1   76.99    9.80
   4   7   1   70.39   14.90
   4   7   1   89.89   12.00
  -4   7  -1  101.79   14.00
  -4   7  -1   71.29   13.30
   5  -7   1  169.38   24.70
  -5  -7  -1   22.60   33.20
  -5  -7  -1  141.39   26.20
   5  -7   1  141.99   19.30
  -5  -7  -1  128.79   23.20
  -5  -7  -1  108.39   15.90
  -5   7  -1  116.69   15.30
   5   7   1   88.29   15.20
  -5   7  -1  129.29   15.10
  -5   7  -1  116.89   15.30
  -5   7  -1  131.89   11.20
   5   7   1  135.69   17.30
   5   7   1  141.79   21.20
   5   7   1  133.89   15.80
   6  -7   1   27.00   13.50
   6  -7   1   33.70    9.40
  -6  -7  -1   37.10   11.80
  -6  -7  -1   41.00   10.60
   6   7   1   25.10    8.60
  -6   7  -1   17.30    9.80
   6   7   1   52.39   16.30
  -6   7  -1   26.50    9.90
   6   7   1   12.40   12.60
   6   7   1   17.20   12.50
  -6   7  -1   19.20    7.70
   7  -7   1   44.10   16.40
  -7  -7  -1   45.00   14.90
  -7  -7  -1   22.50   10.00
   7  -7   1   38.90   14.80
   7   7   1   50.39   13.60
  -7   7  -1   18.80    9.10
   7   7   1   29.30   12.20
  -7   7  -1   39.10   15.70
  -7   7  -1   37.60    7.60
   7   7   1   23.10    9.80
  -8  -7  -1   82.79   11.80
   8  -7   1   74.59   10.30
  -8  -7  -1   60.69   10.30
   8  -7   1   82.59   19.20
  -8   7  -1   61.19    9.50
  -8   7  -1   78.89   11.70
   8   7   1  102.19   11.00
  -8   7  -1   94.29   12.00
   6  -8  -1   -2.20    4.90
  -6  -8   1    2.60    5.80
  -6  -8   1   -0.10    7.60
   6  -8  -1    5.60    8.10
  -5  -8   1    4.80    8.80
   5  -8  -1   -5.00    5.00
   5  -8  -1    2.50   16.70
  -5  -8   1    6.70    6.70
  -5   8   1   -3.70    9.20
   5   8  -1   -2.70    5.50
   5   8  -1   12.50   14.80
  -5   8   1   -0.50    5.50
  -4  -8   1 1147.49   54.39
   4  -8  -1 1202.38   53.99
   4  -8  -1 1379.96   65.89
   4   8  -1 1133.09   53.19
  -4   8   1 1318.57   59.19
   4   8  -1 1150.38   48.20
   3  -8  -1   34.70   14.00
   3  -8  -1   54.09    9.10
  -3  -8   1   54.29    9.80
  -3  -8   1   19.50   16.80
   3   8  -1   34.60   10.90
  -3   8   1   48.00   11.10
  -3   8   1   48.80    9.40
   3   8  -1   46.50    9.20
   3   8  -1   49.30   11.10
   3   8  -1   29.20   12.30
  -3   8   1   46.50    5.70
   3   8  -1   46.90    6.60
  -2  -8   1  274.47   21.10
   2  -8  -1  237.98   19.60
  -2  -8   1  224.78   20.10
   2   8  -1  252.97   24.60
   2   8  -1  295.97   31.10
  -2   8   1  221.98   20.70
   2   8  -1  213.88   15.10
  -2   8   1  253.67   21.00
   2   8  -1  240.58   20.80
  -2   8   1  224.78   21.90
  -1  -8   1  374.36   24.90
   1  -8  -1  371.06   24.10
  -1   8   1  322.37   24.30
  -1   8   1  346.57   27.40
   1   8  -1  324.27   24.20
  -1   8   1  350.56   18.60
   1   8  -1  386.86   25.40
  -1   8   1  325.57   30.20
   1   8  -1  359.86   28.10
   0  -8  -1   23.40    9.50
   0  -8   1   30.10    9.70
   0   8   1   25.30    6.50
   0   8  -1    1.50   11.30
   0   8  -1   16.70   11.30
   0   8  -1   13.70    9.90
   0   8   1   32.10    9.00
   0   8   1   23.30   12.30
   0   8   1   59.29   19.80
   1  -8   1   45.70   10.10
  -1  -8  -1   41.30   10.80
   1   8   1   21.00   19.10
  -1   8  -1   27.30    9.30
   1   8   1   13.90   10.50
  -1   8  -1   26.60   10.10
  -1   8  -1    7.40   10.90
  -1   8  -1   20.60   11.10
   1   8   1   17.70   12.40
   1   8   1   24.20    7.00
  -2  -8  -1  362.76   24.00
   2  -8   1  408.36   23.60
  -2  -8  -1  429.76   26.60
  -2   8  -1  404.36   26.50
  -2   8  -1  407.16   26.00
   2   8   1  350.96   25.10
   2   8   1  400.56   20.80
   2   8   1  361.46   25.50
  -2   8  -1  443.86   31.10
   2   8   1  374.36   28.30
   3  -8   1  324.57   21.30
   3  -8   1  324.17   27.20
  -3  -8  -1  376.86   33.50
  -3  -8  -1  335.87   23.00
   3   8   1  254.97   24.90
  -3   8  -1  293.97   21.00
   3   8   1  300.37   20.90
  -3   8  -1  272.57   21.70
   3   8   1  272.97   24.20
  -4  -8  -1   42.20   11.00
   4  -8   1   48.70   15.80
  -4  -8  -1   76.99   19.80
   4  -8   1   93.79   21.00
   4   8   1   59.89   10.50
  -4   8  -1   54.89   17.50
   4   8   1   38.80   16.20
  -4   8  -1   39.60   10.10
   4   8   1   42.20    7.90
  -5  -8  -1   48.10   10.60
  -5  -8  -1   42.40   11.20
   5  -8   1   65.59    9.10
   5  -8   1   68.19   12.00
   5   8   1   48.70    8.80
  -5   8  -1   64.69    9.60
   5   8   1   67.19    7.90
  -5   8  -1   42.80    9.40
   6  -8   1  113.49   10.90
   6  -8   1  114.89   15.10
  -6  -8  -1  132.09   11.70
  -6  -8  -1   84.59   12.30
  -6   8  -1  108.59   11.90
   6   8   1  129.09   12.30
  -6   8  -1  118.49   12.50
   1  -9  -1    1.60    6.90
   1  -9  -1   -4.00    8.00
  -1  -9   1    2.10    7.10
   1   9  -1   -0.30    7.00
  -1   9   1    7.20    5.30
   0  -9  -1   11.00    5.50
   0  -9   1   14.30    5.50
   0   9   1    4.50    7.10
   0   9  -1   18.50    7.80
  -1  -9  -1  139.79   13.90
   1  -9   1  120.29   13.40
  -1   9  -1  110.59   14.20
  13   0  -2   -3.30    8.20
 -13   0   2   12.00    8.80
 -13   0   2  -16.60   13.20
  12   0  -2   91.69   18.30
  12   0  -2   91.39   13.50
 -12   0   2   86.99   13.40
 -12   0   2   65.99   11.30
  12   0  -2   97.79   18.30
 -11   0   2    4.60    9.50
  11   0  -2    6.80   11.00
  11   0  -2  -22.50   13.50
 -11   0   2   -1.00    9.30
  10   0  -2   -5.80   11.40
 -10   0   2   -5.20   25.30
 -10   0   2    2.30   17.50
  10   0  -2    7.60   10.70
  10   0  -2   -7.50   13.70
 -10   0   2    0.90   18.90
  10   0  -2   -1.00   12.40
 -10   0   2   14.30   10.30
  10   0  -2   19.60   12.70
 -10   0   2  -12.20    9.40
 -10   0   2  -10.60   10.30
   9   0  -2   -5.80    9.50
   9   0  -2    3.30   10.30
   9   0  -2   -5.10   11.90
  -9   0   2    4.80   16.60
   9   0  -2  -15.60    9.50
  -9   0   2   15.00   15.70
  -9   0   2  -12.80    8.90
  -9   0   2   26.80   15.40
  -8   0   2 1177.28   57.19
   8   0  -2 1205.78   57.99
  -8   0   2 1131.59   62.19
  -8   0   2 1164.18   54.19
  -8   0   2 1204.68   56.69
   8   0  -2 1152.98   57.69
  -8   0   2 1072.79   51.09
  -8   0   2 1196.38   53.69
   8   0  -2 1160.58   51.19
   7   0  -2    3.50    8.90
  -7   0   2   13.00   10.40
   7   0  -2    3.90    7.80
  -7   0   2   -0.70    8.60
  -7   0   2   -8.50    5.70
  -7   0   2    1.60    7.10
   7   0  -2    2.30    7.00
  -7   0   2   -6.30    8.60
  -6   0   2  168.18   14.30
  -6   0   2  215.48   20.00
   6   0  -2  180.28   16.60
   6   0  -2  189.78   15.30
  -6   0   2  193.98   17.00
   5   0  -2    7.30    6.40
  -5   0   2    1.10    7.60
  -5   0   2    2.10    6.00
   4   0  -2  191.88   15.10
  -4   0   2  175.88   12.60
  -4   0   2  163.48   15.50
   3   0  -2    3.30    4.90
  -3   0   2    1.90    4.80
   2   0  -2 2938.11  106.89
  -2   0   2 2590.24  105.99
  -1   0   2    2.90    2.40
   0   0   2 1555.34   60.39
   0   0   2 1614.44   60.59
   0   0  -2 1637.64   60.49
  -1   0  -2   -1.50    2.20
  -1   0  -2    0.80    2.00
  -3   0  -2   -4.20    5.00
  -3   0  -2    3.70    4.50
  -3   0  -2    0.90    4.80
   3   0   2    0.20    4.70
  -4   0  -2 1798.22   74.29
  -4   0  -2 1861.31   72.89
   4   0   2 1719.53   72.49
  -4   0  -2 1575.74   71.19
  -4   0  -2 1853.61   72.09
  -5   0  -2    9.00    7.60
  -5   0  -2    1.00    7.60
  -5   0  -2    7.70    6.10
   5   0   2   -5.20    5.80
  -5   0  -2   -1.50    5.70
  -6   0  -2  748.23   40.90
  -6   0  -2  799.82   38.80
   6   0   2  651.03   38.00
  -6   0  -2  820.52   38.10
   6   0   2  770.12   39.10
   6   0   2  716.43   34.30
  -7   0  -2   -8.00    8.00
  -7   0  -2    9.10    9.00
  -7   0  -2  -12.40    8.50
   7   0   2   -2.50    8.50
  -7   0  -2  -19.00   12.20
  -7   0  -2   -2.10    9.50
  -7   0  -2    1.30   10.70
   7   0   2    2.30   13.70
  -7   0  -2   -8.20    6.20
   8   0   2  111.99   15.10
  -8   0  -2  135.19   17.70
  -8   0  -2  193.78   21.80
   8   0   2  123.69   18.20
  -8   0  -2  118.99   15.50
  -8   0  -2  134.59   15.50
  -8   0  -2  127.49   20.50
   8   0   2  161.38   15.80
   9   0   2   11.50    9.70
   9   0   2    4.30   15.20
   9   0   2    5.60   10.20
  -9   0  -2   17.70    9.30
  -9   0  -2   -1.60   10.80
  -9   0  -2    5.00   18.10
  -9   0  -2    4.10    8.70
  -9   0  -2   23.20   10.50
  -9   0  -2   13.20   15.30
  -9   0  -2  -11.90   16.00
  10   0   2  129.69   21.90
  10   0   2  152.78   18.20
 -10   0  -2  188.18   21.40
  10   0   2  182.98   22.80
 -10   0  -2  142.09   17.40
 -10   0  -2  190.38   19.10
  10   0   2  159.88   18.20
 -10   0  -2  168.88   37.70
 -10   0  -2  149.09   16.80
  11   0   2    6.90   13.40
 -11   0  -2    4.70    9.60
 -11   0  -2   -8.80   10.90
 -11   0  -2   14.70    9.70
  11   0   2    7.20    7.80
  11   0   2    1.40   16.30
 -12   0  -2  480.95   27.30
  12   0   2  459.35   29.10
  13   0   2   10.10    8.60
 -13   0  -2    5.40    5.50
 -13  -1   2    4.70    7.50
 -13  -1   2    7.60    6.40
  13  -1  -2    6.40    6.00
 -13   1   2    8.30    5.60
  13   1  -2    9.80    9.40
  12  -1  -2  134.89   23.80
 -12  -1   2   87.69   24.50
  12  -1  -2   62.59   12.40
 -12  -1   2  113.79   14.60
 -12  -1   2   79.79   12.10
  12  -1  -2   83.29   18.20
 -12   1   2   78.79   12.20
  12   1  -2  107.49   13.20
 -12   1   2   82.79   14.70
 -11  -1   2   25.90   15.70
 -11  -1   2   12.80   13.60
  11  -1  -2   -2.30   16.50
  11  -1  -2   12.40   16.40
  11  -1  -2    9.80   13.70
  11  -1  -2   37.10   12.30
 -11  -1   2   21.40   18.60
  11  -1  -2   19.10   11.30
 -11  -1   2   43.20   10.10
 -11  -1   2   24.50   11.00
 -11  -1   2   36.50   33.00
 -11   1   2   31.90   11.00
 -11   1   2   29.90   12.70
  11   1  -2    9.70   14.80
  11   1  -2   57.49   16.40
 -11   1   2   19.50   12.00
  11   1  -2   26.90   11.50
  10  -1  -2  177.98   20.60
  10  -1  -2  133.29   21.70
 -10  -1   2  195.48   20.80
 -10  -1   2  135.29   19.20
 -10  -1   2  180.78   22.50
 -10  -1   2  216.68   25.70
 -10  -1   2  217.08   24.20
  10  -1  -2  160.78   22.30
 -10  -1   2  111.69   27.10
  10   1  -2  151.18   20.00
  10   1  -2  155.98   20.30
 -10   1   2  168.68   19.70
 -10   1   2  167.68   21.40
 -10   1   2  168.68   19.60
  10   1  -2  167.08   20.90
   9  -1  -2   38.80   15.10
  -9  -1   2   55.49   13.30
  -9  -1   2   27.30   16.60
  -9  -1   2   72.49   12.70
   9  -1  -2   43.30   14.90
  -9  -1   2   69.69   15.90
  -9  -1   2   49.50   11.90
  -9  -1   2   87.79   17.80
   9  -1  -2   35.00    8.90
  -9   1   2   64.59   12.40
   9   1  -2   45.60   13.40
   9   1  -2   50.19   12.80
   9   1  -2   46.50   13.20
   9   1  -2   53.09   16.00
  -9   1   2   33.80   11.20
  -9   1   2   33.70   18.60
   8  -1  -2  -11.80    9.70
  -8  -1   2   -0.30    8.50
  -8  -1   2   17.40    7.80
   8  -1  -2    7.20    6.80
  -8  -1   2   -2.10   11.60
  -8  -1   2   34.80   12.30
  -8  -1   2   18.60    8.10
  -8  -1   2   22.10    7.60
   8  -1  -2    0.70    9.50
   8   1  -2   10.70   11.10
  -8   1   2  -19.40   12.20
  -8   1   2    4.70    9.00
  -8   1   2    9.60    9.00
   8   1  -2   12.00   10.30
  -8   1   2    6.70   10.60
   8   1  -2   25.80   10.40
   8   1  -2    6.30    9.60
  -8   1   2    9.40   12.80
  -7  -1   2   13.60    7.40
  -7  -1   2    0.90    8.40
   7  -1  -2   -5.50    7.10
  -7  -1   2   11.20    9.00
  -7  -1   2    2.40    8.00
   7  -1  -2   -2.80    8.60
  -7  -1   2    3.10    9.40
   7  -1  -2    5.80    8.40
  -7   1   2   -1.40   12.20
  -7   1   2    0.20    7.10
   7   1  -2   10.30    9.90
  -7   1   2   -5.00    8.50
  -7   1   2    1.00    9.20
   7   1  -2    2.30    8.30
   7   1  -2    7.60    7.60
   7   1  -2   -6.40    9.20
   7   1  -2    3.50    9.90
  -7   1   2   -4.40    7.80
  -7   1   2    7.20    9.90
   7   1  -2   11.20    9.10
  -6  -1   2  339.37   20.30
   6  -1  -2  327.67   19.40
  -6  -1   2  328.97   22.70
  -6  -1   2  333.17   22.50
   6  -1  -2  340.47   23.00
   6  -1  -2  341.17   23.60
  -6  -1   2  337.17   26.00
  -6   1   2  320.07   19.90
  -6   1   2  335.27   22.40
   6   1  -2  299.77   19.30
   6   1  -2  351.86   22.70
  -6   1   2  360.96   27.10
   6   1  -2  347.37   24.80
  -5  -1   2  994.50   46.00
   5  -1  -2  879.41   42.10
  -5   1   2  861.91   44.00
   5   1  -2  865.51   41.40
  -5   1   2  920.71   42.50
  -4  -1   2  228.08   17.70
   4  -1  -2  231.08   15.90
  -4  -1   2  220.98   15.70
   4   1  -2  220.88   15.30
  -4   1   2  237.08   15.80
  -4   1   2  223.98   17.10
  -3  -1   2   43.30    8.30
   3  -1  -2   61.09    7.90
  -3  -1   2   54.79    7.70
  -3   1   2   44.60    9.10
  -3   1   2   64.29    8.20
   3   1  -2   61.09    7.60
   2  -1  -2  979.90   42.30
  -2  -1   2 1043.80   43.00
   2   1  -2 1029.30   41.50
  -2   1   2 1066.59   43.30
  -2   1   2 1041.70   42.40
   0  -1  -2    2.10    3.30
   0   1   2    0.70    2.80
   0   1   2   -0.20    3.00
  -1  -1  -2 6441.96  245.38
  -1   1  -2 6573.24  243.88
  -2  -1  -2 3885.71  144.89
  -2  -1  -2 3672.13  143.39
   2   1   2 3587.84  143.49
  -2   1  -2 3698.93  142.79
  -2   1  -2 3906.41  144.89
  -2   1  -2 3700.43  141.49
  -3  -1  -2   62.09    8.10
  -3  -1  -2   53.79    6.80
  -3  -1  -2   71.49    9.50
  -3  -1  -2   55.59    9.40
   3  -1   2   47.10    7.70
  -3   1  -2   59.69    7.10
   3   1   2   54.79    8.10
  -3   1  -2   64.39    9.30
  -4  -1  -2  100.79   12.10
  -4  -1  -2  109.79   12.60
  -4  -1  -2  105.49   10.80
   4  -1   2   93.89   11.50
  -4  -1  -2   99.59   11.10
   4   1   2   98.69   11.20
  -4   1  -2   93.09   10.50
  -4   1  -2   92.89    9.50
  -5  -1  -2    2.60    6.40
   5  -1   2    3.60    5.50
  -5  -1  -2    1.70    6.50
  -5  -1  -2   10.00    8.20
   5  -1   2    6.10    7.10
  -5   1  -2    8.30    7.50
  -5   1  -2    0.40    4.90
   5   1   2    8.50    6.80
  -5   1  -2    7.70    7.30
   5   1   2    9.20    5.80
   6  -1   2 1109.39   50.79
  -6  -1  -2 1083.09   49.60
   6  -1   2  955.30   48.40
  -6  -1  -2 1047.50   45.40
   6  -1   2 1012.80   45.10
  -6  -1  -2  995.20   47.00
  -6  -1  -2 1054.39   53.39
  -6  -1  -2 1008.70   48.60
  -6   1  -2 1020.40   51.99
  -6   1  -2 1146.79   51.99
   6   1   2 1072.49   50.19
   6   1   2 1015.70   45.80
   6   1   2  971.30   49.20
  -6   1  -2 1026.60   45.90
  -7  -1  -2   49.40   13.90
  -7  -1  -2   71.59   13.10
  -7  -1  -2   63.49   11.10
  -7  -1  -2   80.79   13.90
  -7  -1  -2   67.09   13.30
   7  -1   2   44.20   13.10
  -7  -1  -2   49.70   11.00
  -7  -1  -2   69.19   13.60
   7  -1   2   72.49    9.80
   7  -1   2   82.89   17.50
   7   1   2   66.49   13.20
   7   1   2   63.19   10.20
  -7   1  -2   56.19    9.90
  -7   1  -2   76.09   11.20
  -7   1  -2   54.89   13.00
  -7   1  -2   53.29   15.20
   7   1   2   71.29   15.20
   7   1   2   55.79   12.50
  -7   1  -2   67.29   12.90
  -7   1  -2   81.49   12.10
  -8  -1  -2   65.49   17.30
   8  -1   2   54.39   14.60
  -8  -1  -2   90.59   14.00
   8  -1   2   71.19   11.00
  -8  -1  -2   55.99   12.50
  -8  -1  -2   68.49   14.90
  -8  -1  -2   81.99   13.30
  -8  -1  -2   66.49   14.00
  -8  -1  -2  103.69   15.50
   8  -1   2   60.99   15.60
   8   1   2   80.89   15.90
  -8   1  -2  111.99   23.20
  -8   1  -2   84.89   12.80
  -8   1  -2   40.70   11.80
  -8   1  -2   78.69   12.20
   8   1   2   88.69   13.90
   8   1   2   71.69   12.70
   8   1   2   60.79   11.30
  -8   1  -2   78.19   12.50
   9  -1   2  -11.60    6.70
  -9  -1  -2    2.80   12.40
  -9  -1  -2  -16.40    9.40
   9  -1   2    5.90   15.40
  -9  -1  -2    9.20   10.60
  -9  -1  -2   12.60   10.00
  -9  -1  -2  -10.00   15.80
  -9  -1  -2    6.90   12.50
  -9  -1  -2   -5.60   15.90
  -9   1  -2    3.20    8.60
   9   1   2    3.00   11.30
   9   1   2    0.30   10.80
   9   1   2   -3.40    8.70
  -9   1  -2   -0.10    8.60
  -9   1  -2   28.50   11.20
   9   1   2    8.20   10.40
  -9   1  -2  -11.80   22.00
  10  -1   2    7.20   17.70
 -10  -1  -2   26.20   11.80
  10  -1   2   20.10   19.20
  10  -1   2   39.30   13.00
 -10  -1  -2   47.50   12.50
  10  -1   2   19.90    9.60
 -10  -1  -2   42.00   12.20
 -10  -1  -2   24.10   15.00
 -10  -1  -2    9.70   25.20
 -10   1  -2   27.70   11.00
 -10   1  -2   29.50   12.00
 -10   1  -2   42.30   11.40
  10   1   2   29.20   14.50
 -10   1  -2   20.20    8.70
  10   1   2   64.29   15.60
  10   1   2   56.59   13.20
  10   1   2   41.90   12.90
 -11  -1  -2   28.70   10.80
 -11  -1  -2    9.90   12.80
 -11  -1  -2  -20.20   15.00
  11  -1   2   -1.10   13.40
 -11  -1  -2  -30.40   20.60
  11  -1   2   -2.70    9.50
  11  -1   2   30.10   12.20
  11   1   2    9.00   15.50
  11   1   2    7.00   14.70
 -11   1  -2   26.00   12.00
  11   1   2   22.90    9.10
 -11   1  -2   19.40   10.00
  12  -1   2  112.19   19.40
 -12  -1  -2  105.49   13.80
  12  -1   2   73.29   15.50
 -12  -1  -2  104.09   13.30
  12  -1   2   62.79   12.60
  12   1   2  109.89   15.80
 -12   1  -2   97.79   11.90
  12   1   2   61.09   12.10
  12   1   2   69.19   17.80
  13  -1   2   47.60    7.90
 -13  -1  -2   50.59    9.50
 -13   1  -2   88.29   15.00
  13   1   2   69.59   13.50
 -13  -2   2  148.89   13.90
 -13  -2   2  157.08   13.40
  13  -2  -2  165.78   15.50
 -13   2   2  163.78   14.20
 -12  -2   2   68.39   25.50
  12  -2  -2   89.79   25.50
 -12  -2   2   74.99   17.60
 -12  -2   2   97.19   19.70
 -12  -2   2   63.19   11.20
 -12  -2   2   26.20   16.90
 -12   2   2   46.60   10.10
  12   2  -2   48.10   11.90
 -11  -2   2   -3.20    9.30
 -11  -2   2   13.30   14.80
  11  -2  -2  -20.90   19.20
 -11  -2   2   11.30   12.50
 -11  -2   2  -17.70   19.70
  11  -2  -2   -6.80   12.80
  11  -2  -2    7.60   10.70
  11   2  -2    7.00   10.10
  11   2  -2   -9.70   14.80
  11   2  -2    6.80   11.40
 -11   2   2    0.40    9.10
 -11   2   2    1.60    8.60
 -10  -2   2   54.69   15.30
  10  -2  -2   -1.10   14.80
 -10  -2   2   -3.40   11.50
 -10  -2   2  -14.90   20.10
 -10  -2   2   12.50   10.40
  10  -2  -2   -6.60   15.70
 -10  -2   2   14.70   13.80
 -10  -2   2   23.40   13.00
  10  -2  -2    9.80   10.90
  10   2  -2   17.30   11.50
  10   2  -2   16.10   11.30
 -10   2   2   33.10   10.70
 -10   2   2    9.90    8.90
  10   2  -2   -0.30   13.10
 -10   2   2    2.80    9.80
  -9  -2   2   14.60   10.50
   9  -2  -2   -1.90   13.90
  -9  -2   2   13.90   16.10
  -9  -2   2   15.70   12.00
  -9  -2   2   25.50   10.60
  -9  -2   2    9.00   10.70
   9  -2  -2    1.50   12.60
  -9  -2   2   25.80   14.20
   9   2  -2    6.40   10.60
  -9   2   2   13.90    8.60
  -9   2   2   15.30    9.80
   9   2  -2   24.60   10.70
   9   2  -2   19.80   12.30
  -9   2   2   11.70   11.50
  -9   2   2   -1.50    9.70
  -9   2   2  -56.49   23.20
  -8  -2   2   64.39   15.20
  -8  -2   2   89.89   16.70
   8  -2  -2   69.39   11.00
   8  -2  -2   68.09   15.10
   8  -2  -2   54.99   14.50
  -8  -2   2   65.89   16.70
  -8  -2   2   66.79   10.20
  -8  -2   2   83.39   12.30
  -8  -2   2   97.79   17.10
  -8  -2   2   78.49   15.60
   8   2  -2   82.19   15.80
   8   2  -2   70.39   14.60
  -8   2   2   62.89   11.80
  -8   2   2   45.20   10.80
   8   2  -2   79.89   13.40
  -8   2   2   52.09   17.50
  -8   2   2   66.59   13.50
   8   2  -2   49.30   12.20
  -8   2   2   33.30   12.30
   7  -2  -2  992.60   45.60
  -7  -2   2 1092.09   52.59
  -7  -2   2  989.60   55.49
  -7  -2   2  992.20   45.90
   7  -2  -2 1025.70   52.09
  -7  -2   2  978.20   51.19
  -7  -2   2  981.70   48.30
   7   2  -2  998.00   48.40
   7   2  -2  946.91   49.90
  -7   2   2 1096.39   49.10
  -7   2   2  958.60   46.30
   7   2  -2 1024.60   48.70
  -7   2   2  978.10   54.59
  -7   2   2  919.91   48.00
   7   2  -2 1009.90   49.20
  -7   2   2 1023.60   49.90
   7   2  -2 1076.49   49.90
  -6  -2   2  239.68   20.70
  -6  -2   2  255.17   21.30
  -6  -2   2  301.57   24.90
  -6  -2   2  254.87   17.00
   6  -2  -2  232.68   20.90
   6  -2  -2  253.47   16.90
   6  -2  -2  255.57   21.70
  -6   2   2  266.97   22.40
  -6   2   2  252.27   19.60
   6   2  -2  268.27   19.30
   6   2  -2  261.27   20.60
  -5  -2   2  323.27   22.30
  -5  -2   2  346.47   22.80
  -5  -2   2  355.56   25.40
  -5  -2   2  321.47   19.70
   5  -2  -2  336.87   19.00
  -5   2   2  345.57   20.60
  -5   2   2  320.27   22.80
   5   2  -2  334.27   20.50
  -4  -2   2   67.59   11.50
   4  -2  -2   79.69   11.20
  -4  -2   2   87.99   11.20
   4   2  -2   77.99    9.20
  -4   2   2   85.39   10.10
  -4   2   2   87.09   11.90
   3  -2  -2  842.02   38.20
  -3  -2   2  813.62   39.20
  -3  -2   2  818.32   38.00
  -3   2   2  891.21   37.50
   3   2  -2  862.01   36.40
  -3   2   2  845.72   38.60
  -2  -2   2  393.86   20.50
   2  -2  -2  395.76   20.10
  -2  -2   2  329.47   20.30
  -2   2   2  381.26   19.10
  -2   2   2  395.06   20.40
   2   2  -2  400.56   18.00
   1  -2  -2 1701.33   69.29
  -1   2   2 1785.12   68.79
   1   2  -2 1732.63   66.09
  -1   2   2 1709.53   69.39
   0  -2  -2  475.05   23.20
   0  -2   2  452.85   21.30
   0   2   2  462.55   21.40
   0   2  -2  438.36   21.80
  -1  -2  -2  768.02   34.20
  -1  -2  -2  703.73   32.50
  -1   2  -2  780.32   33.70
   1   2   2  722.43   32.30
  -2  -2  -2 6390.96  244.28
  -2  -2  -2 6280.37  248.38
  -2  -2  -2 6643.34  246.98
  -2   2  -2 6833.12  248.58
  -2   2  -2 6353.66  244.68
  -2   2  -2 6352.46  241.88
   3  -2   2  522.15   27.60
  -3  -2  -2  489.65   26.90
  -3  -2  -2  506.15   23.20
  -3  -2  -2  526.75   26.60
  -3  -2  -2  536.45   28.70
  -3   2  -2  533.95   28.40
  -3   2  -2  511.35   25.00
   3   2   2  502.95   25.90
  -3   2  -2  545.05   23.20
  -4  -2  -2 2554.14  100.99
   4  -2   2 2418.66   97.99
  -4  -2  -2 2250.17   93.39
   4   2   2 2427.96   97.09
  -4   2  -2 2273.37   95.99
  -4   2  -2 2454.35   99.79
  -4   2  -2 2379.56   93.09
   5  -2   2   32.20    8.00
  -5  -2  -2   44.50   10.80
  -5  -2  -2   27.30    8.40
   5  -2   2   56.29   12.40
  -5  -2  -2    8.30    8.90
  -5  -2  -2   29.20    9.40
  -5  -2  -2   26.00    8.30
  -5  -2  -2   32.10    7.50
   5   2   2   21.20    8.50
   5   2   2   24.30    8.20
  -5   2  -2   29.10    6.30
   5   2   2   32.40    8.40
  -5   2  -2   33.40    9.90
  -5   2  -2   41.60   11.10
   6  -2   2  149.59   18.60
   6  -2   2  123.29   16.40
  -6  -2  -2  133.19   15.90
   6  -2   2  105.79   13.10
  -6  -2  -2  107.79   17.80
  -6  -2  -2  110.19   14.30
  -6  -2  -2  133.59   12.80
  -6  -2  -2  147.39   16.50
  -6  -2  -2  126.79   15.60
   6   2   2  113.49   12.80
   6   2   2  124.59   15.30
  -6   2  -2  124.89   14.20
  -6   2  -2  124.69   15.40
  -6   2  -2  101.39   15.00
  -6   2  -2  126.09   11.80
   6   2   2  126.59   14.10
   6   2   2  138.99   16.10
  -7  -2  -2    3.60    8.90
  -7  -2  -2   15.70   11.00
   7  -2   2   -8.80   10.00
  -7  -2  -2    4.00    9.10
  -7  -2  -2   10.00    7.30
  -7  -2  -2    5.10    8.50
  -7  -2  -2    3.00   13.10
   7  -2   2    9.10    8.10
  -7  -2  -2    4.30    9.60
   7  -2   2   32.30   13.10
  -7   2  -2    7.70    6.90
   7   2   2  -11.20    9.10
  -7   2  -2   31.50   14.30
   7   2   2   22.20   10.40
  -7   2  -2    5.50   10.10
   7   2   2   16.90    9.90
  -7   2  -2    6.30   12.90
  -7   2  -2   11.00    7.50
   7   2   2    7.30    9.70
   7   2   2  -12.10   12.20
   8  -2   2  107.09   17.20
   8  -2   2  117.99   14.90
  -8  -2  -2  166.98   20.90
  -8  -2  -2  166.58   23.00
   8  -2   2  140.19   22.00
  -8  -2  -2  162.38   20.20
  -8  -2  -2  146.99   18.30
  -8  -2  -2  136.29   23.40
  -8  -2  -2  126.49   17.20
   8   2   2  168.58   18.90
  -8   2  -2  112.89   16.70
   8   2   2  154.88   19.40
  -8   2  -2  115.09   11.50
   8   2   2  100.59   16.20
  -9  -2  -2    0.70   12.60
  -9  -2  -2   -0.50   11.90
  -9  -2  -2  -16.80   16.40
  -9  -2  -2    1.00   15.10
  -9  -2  -2   16.00   11.20
   9  -2   2   -7.90    7.20
  -9  -2  -2    1.30   10.10
   9  -2   2   -3.70   16.30
   9  -2   2   12.10   20.10
  -9  -2  -2   14.30   12.80
   9   2   2    3.90   10.80
  -9   2  -2   -3.10    8.20
   9   2   2    3.30   11.90
  -9   2  -2   -5.60   10.20
   9   2   2   10.60   10.90
 -10  -2  -2    3.80   11.60
  10  -2   2   13.40   19.80
  10  -2   2    7.70    8.40
 -10  -2  -2  -15.00   11.70
  10  -2   2   -5.20   22.40
 -10  -2  -2    9.50   12.50
 -10  -2  -2   13.40   24.60
 -10  -2  -2    1.10    8.00
 -10  -2  -2   -9.00   14.10
  10   2   2  -13.10    9.60
  10   2   2   -0.60   12.60
  10   2   2    8.90   13.00
 -10   2  -2    1.30    9.00
 -11  -2  -2   15.20   10.20
  11  -2   2   11.80    9.70
 -11  -2  -2    4.10    7.80
 -11  -2  -2    3.70   13.70
 -11  -2  -2  -18.70   19.90
  11  -2   2   46.90   24.70
 -11  -2  -2   10.20   13.70
  11  -2   2   13.00   11.00
 -11   2  -2    6.20    8.00
 -11   2  -2   21.80   11.80
  11   2   2    3.50   13.30
  11   2   2    6.00    9.80
  11   2   2    5.80   10.60
  12  -2   2   15.10   12.20
 -12  -2  -2   10.50   12.50
  12  -2   2    6.00    7.20
  12  -2   2   16.30   18.30
 -12  -2  -2   -9.10   15.20
 -12  -2  -2   12.40    8.10
  12   2   2   22.00   11.40
  12   2   2   22.00   11.60
 -12   2  -2   15.50    8.10
 -12  -3   2   47.00   12.90
  12  -3  -2   64.19   15.70
  12  -3  -2   45.70   15.80
 -12  -3   2   75.89   16.60
 -12  -3   2   49.10   10.20
 -12   3   2   78.29   14.70
 -11  -3   2  -17.60   16.40
  11  -3  -2   -1.90    8.60
  11  -3  -2  -10.00   17.40
 -11  -3   2    2.90    9.40
 -11  -3   2   -3.00   13.00
  11  -3  -2   12.00   17.10
  11   3  -2   -8.20   11.50
  11   3  -2   26.80   30.60
 -11   3   2   -3.30    5.50
 -10  -3   2   14.20   13.30
  10  -3  -2   15.40    9.50
 -10  -3   2  -11.90   13.80
 -10  -3   2   24.20   11.70
  10  -3  -2    2.80   10.60
 -10  -3   2    0.30   15.40
 -10  -3   2    3.10   10.20
 -10  -3   2    5.10   25.20
 -10   3   2    9.20    9.40
  10   3  -2   10.10   14.00
  10   3  -2    4.50   10.50
  -9  -3   2 1230.38   64.69
   9  -3  -2 1314.67   65.19
  -9  -3   2 1246.68   61.79
  -9  -3   2 1270.57   67.29
  -9  -3   2 1186.08   59.39
   9  -3  -2 1311.47   57.99
   9  -3  -2 1321.77   69.29
  -9  -3   2 1237.98   62.09
  -9  -3   2 1215.58   56.99
  -9   3   2 1286.57   60.59
   9   3  -2 1222.88   59.09
   9   3  -2 1275.47   59.49
  -9   3   2 1287.07   58.19
   9   3  -2 1207.38   60.89
   9   3  -2 1185.48   57.19
  -8  -3   2 1159.38   52.99
   8  -3  -2 1138.49   52.69
  -8  -3   2 1173.28   58.79
  -8  -3   2 1118.19   65.99
  -8  -3   2 1065.09   57.99
  -8  -3   2 1088.99   61.29
  -8  -3   2 1239.38   62.29
   8  -3  -2 1147.39   58.89
  -8  -3   2 1232.58   55.79
   8  -3  -2 1128.19   61.79
  -8   3   2 1088.49   55.99
  -8   3   2 1155.28   50.09
   8   3  -2 1145.89   56.79
  -8   3   2 1154.28   53.09
  -8   3   2 1056.09   52.29
   7  -3  -2   33.50   12.70
  -7  -3   2   46.70   15.50
  -7  -3   2   52.19   13.40
  -7  -3   2   52.69   12.30
   7  -3  -2   37.00    8.40
  -7  -3   2   29.00   10.50
   7  -3  -2   50.69   14.90
  -7  -3   2   35.50    8.90
  -7  -3   2   33.40   10.20
  -7   3   2   41.60   16.70
  -7   3   2   46.50   12.60
   7   3  -2   39.10   12.00
   7   3  -2   25.20   11.80
  -7   3   2   58.19   18.60
  -7   3   2   41.90   10.00
   7   3  -2   32.30   13.10
  -7   3   2   42.60   13.80
   7   3  -2   26.40    8.40
   7   3  -2   29.50   11.90
  -7   3   2   45.50   10.90
  -7   3   2   39.60    9.20
   7   3  -2   20.60   16.80
   6  -3  -2  185.78   15.20
  -6  -3   2  148.19   19.00
   6  -3  -2  210.88   22.80
  -6  -3   2  162.08   21.70
  -6  -3   2  162.68   19.50
  -6  -3   2  186.48   19.70
  -6  -3   2  158.98   14.70
   6   3  -2  172.18   19.80
  -6   3   2  139.79   18.40
   6   3  -2  182.18   16.30
  -6   3   2  175.38   14.20
   6   3  -2  212.28   20.70
  -6   3   2  131.79   18.40
  -6   3   2  150.98   16.10
   6   3  -2  158.78   18.10
  -5  -3   2  201.08   19.20
  -5  -3   2  214.68   20.20
   5  -3  -2  203.18   15.20
  -5  -3   2  216.48   21.40
  -5  -3   2  216.98   15.60
   5  -3  -2  223.38   19.90
   5  -3  -2  217.38   20.10
   5   3  -2  218.88   18.80
   5   3  -2  214.68   15.30
  -5   3   2  208.28   19.20
  -5   3   2  203.08   15.00
   4  -3  -2 1879.21   79.39
   4  -3  -2 1773.52   74.59
  -4  -3   2 1812.82   74.79
  -4  -3   2 1768.62   78.59
  -4  -3   2 1880.01   80.19
  -4  -3   2 1822.02   81.29
  -4   3   2 1957.70   75.79
   4   3  -2 1926.81   75.09
   4   3  -2 1748.13   79.09
  -4   3   2 1885.31   78.89
  -3  -3   2 4005.60  167.68
   3  -3  -2 4256.97  164.78
  -3  -3   2 4369.16  170.18
  -3  -3   2 4313.27  169.08
   3  -3  -2 4219.58  168.18
  -3   3   2 4408.16  165.28
   3   3  -2 4387.66  163.88
   2  -3  -2  275.17   18.30
  -2  -3   2  215.88   18.80
  -2  -3   2  286.17   18.90
   2   3  -2  282.77   13.60
  -2   3   2  299.47   16.50
  -2   3   2  281.87   19.70
   1  -3  -2 2672.23  113.09
  -1  -3   2 2755.92  111.69
   1  -3  -2 2650.73  111.19
  -1   3   2 3118.29  111.49
   0  -3  -2  296.97   19.30
   0  -3  -2  286.97   17.80
   0  -3  -2  275.87   17.00
   0  -3   2  276.97   17.50
   0   3   2  312.57   16.30
  -1  -3  -2  452.75   24.70
  -1  -3  -2  455.65   25.30
   1   3   2  497.05   24.00
  -2  -3  -2 1540.05   66.09
  -2  -3  -2 1531.45   67.99
  -2  -3  -2 1515.65   62.39
  -2  -3  -2 1571.14   66.69
   2   3   2 1623.14   64.59
  -3  -3  -2   33.70    9.50
  -3  -3  -2   30.00    9.40
  -3  -3  -2   14.30    7.30
   3   3   2   18.40    6.30
  -3   3  -2   22.90    6.60
   3   3   2   27.90    8.90
  -4  -3  -2  230.18   18.90
  -4  -3  -2  200.88   15.40
   4  -3   2  245.98   21.30
   4  -3   2  227.28   16.10
  -4  -3  -2  216.98   18.20
  -4  -3  -2  211.08   18.40
  -4  -3  -2  245.68   21.20
   4   3   2  217.28   18.90
  -4   3  -2  201.08   17.60
   4   3   2  244.18   17.60
  -5  -3  -2  534.35   31.00
  -5  -3  -2  496.05   29.20
   5  -3   2  515.95   30.70
  -5  -3  -2  533.65   33.70
   5  -3   2  563.14   34.50
   5  -3   2  520.35   26.80
  -5  -3  -2  541.95   27.50
  -5  -3  -2  552.04   32.10
  -5  -3  -2  418.86   32.20
   5   3   2  579.84   30.40
  -5   3  -2  479.75   29.80
  -5   3  -2  456.85   27.30
   5   3   2  548.85   31.40
  -6  -3  -2    3.10    9.60
  -6  -3  -2   11.60    7.10
  -6  -3  -2   11.10   13.30
  -6  -3  -2    2.60   11.40
   6  -3   2   -0.10   13.50
  -6  -3  -2    2.10    9.10
  -6  -3  -2    2.10    8.80
   6  -3   2    2.10    9.00
   6  -3   2   -4.50    5.90
  -6  -3  -2   16.70    9.80
   6   3   2   -4.50    8.60
  -6   3  -2    2.70    8.90
   6   3   2    2.10   10.90
   6   3   2    0.50    7.60
   6   3   2    5.00   10.50
  -6   3  -2  -14.30   13.60
  -6   3  -2   -0.70    7.00
  -6   3  -2   18.40    9.70
   7  -3   2  602.74   42.70
  -7  -3  -2  619.74   37.30
  -7  -3  -2  658.83   40.20
  -7  -3  -2  651.83   39.20
   7  -3   2  625.64   32.80
  -7  -3  -2  618.04   34.40
  -7  -3  -2  528.95   42.30
   7  -3   2  627.74   37.70
  -7  -3  -2  638.04   38.10
  -7  -3  -2  588.44   32.10
   7   3   2  595.04   37.00
   7   3   2  591.64   35.70
  -7   3  -2  614.64   36.30
   7   3   2  622.14   36.50
  -7   3  -2  605.94   35.70
  -7   3  -2  646.34   35.30
  -7   3  -2  618.04   32.20
   7   3   2  608.14   36.40
  -8  -3  -2   85.69   18.10
   8  -3   2  100.99   22.20
   8  -3   2   71.89   17.10
  -8  -3  -2   53.89   15.20
  -8  -3  -2   92.99   14.50
  -8  -3  -2   98.39   14.60
  -8  -3  -2   88.29   13.50
  -8  -3  -2   87.09   20.70
  -8  -3  -2   82.99   18.00
  -8   3  -2   85.69   15.70
   8   3   2  106.09   18.00
   8   3   2   81.79   15.50
   8   3   2   92.99   16.00
  -8   3  -2   88.89   13.00
  -9  -3  -2   44.80   21.70
  -9  -3  -2   61.09   14.30
   9  -3   2   26.20   16.20
   9  -3   2   72.69   12.20
   9  -3   2   47.00   18.20
  -9  -3  -2   72.89   13.80
  -9  -3  -2   67.79   15.70
  -9  -3  -2   39.40   16.50
   9   3   2   72.09   14.40
   9   3   2   33.50   13.10
  -9   3  -2   77.99   12.00
  -9   3  -2   70.69   13.50
   9   3   2   75.39   15.90
 -10  -3  -2   54.09   16.00
 -10  -3  -2   89.09   15.20
  10  -3   2   86.69   34.10
 -10  -3  -2   87.29   25.20
 -10  -3  -2   73.09   14.70
 -10  -3  -2   44.20   18.00
  10  -3   2   77.89   13.10
  10  -3   2   37.90   21.40
 -10   3  -2   84.69   13.70
  10   3   2   70.19   16.10
 -10   3  -2   68.09   11.30
  10   3   2   59.09   14.40
 -11  -3  -2   25.60    8.10
 -11  -3  -2   18.30   18.20
  11  -3   2   29.50    9.60
  11  -3   2   28.90   11.20
 -11  -3  -2   29.70   13.40
 -11  -3  -2   18.70    9.00
 -11  -3  -2   30.80   14.50
  11   3   2   17.00    9.60
 -11   3  -2   16.70   10.60
  11   3   2   15.20   12.90
 -11   3  -2   24.40    7.00
  11   3   2   -1.30   13.70
  12  -3   2  174.68   16.00
  12  -3   2  156.98   16.80
 -12  -3  -2  158.88   16.50
 -12  -3  -2  165.18   14.70
 -12  -3  -2  155.88   14.40
  12   3   2  181.98   15.50
 -12   3  -2  164.38   13.50
  12   3   2   89.19   27.50
 -12  -4   2   10.10    8.80
 -12  -4   2    3.00    5.50
  12  -4  -2   -3.90    7.20
 -12   4   2   -0.10    5.40
  12   4  -2    7.20    7.30
  11  -4  -2  109.39   17.00
  11  -4  -2   71.59   12.20
 -11  -4   2   75.29   11.90
 -11   4   2   66.59   10.00
  11   4  -2   59.19   11.10
 -10  -4   2   12.20   10.10
 -10  -4   2   26.00   17.70
 -10  -4   2   22.80   11.30
  10  -4  -2   39.80   13.00
  10  -4  -2   37.60   18.10
 -10  -4   2   18.10   19.40
  10  -4  -2   66.69   23.40
 -10   4   2   35.50   10.00
  10   4  -2   14.20   10.20
 -10   4   2   29.70    9.60
  10   4  -2   55.59   16.70
  -9  -4   2  188.88   29.10
  -9  -4   2  254.37   29.50
  -9  -4   2  210.68   19.40
   9  -4  -2  228.68   33.00
   9  -4  -2  208.98   20.10
   9  -4  -2  162.18   22.00
  -9  -4   2  155.28   25.90
   9   4  -2  194.28   22.80
  -8  -4   2   22.00   13.10
   8  -4  -2    0.50    7.50
   8  -4  -2    3.90   19.30
  -8  -4   2   22.40   16.80
  -8  -4   2   11.90   13.50
  -8  -4   2   10.40   11.40
  -8  -4   2   18.80   10.80
   8  -4  -2  -15.80   11.10
  -8  -4   2   -5.90   18.70
  -8  -4   2  -10.30   14.00
  -8   4   2   -4.90    7.40
   8   4  -2   35.70   15.00
   8   4  -2   -9.20    9.90
   8   4  -2    9.90   15.80
   8   4  -2    5.40    6.20
  -8   4   2   12.10   11.10
  -8   4   2    6.30   13.30
   7  -4  -2   37.20    9.00
  -7  -4   2   55.79   11.00
  -7  -4   2   54.39   16.90
  -7  -4   2   67.79   15.90
  -7  -4   2   40.60   16.50
  -7  -4   2   52.19   16.30
   7  -4  -2   45.50   13.90
  -7  -4   2   52.59   13.10
   7  -4  -2   40.60   17.50
   7   4  -2   54.19   14.50
   7   4  -2   47.60    8.60
  -7   4   2   47.20   11.80
  -7   4   2   26.70   11.60
  -7   4   2   47.00   10.00
  -7   4   2   47.20   16.00
   7   4  -2   70.29   16.20
   7   4  -2   62.59   14.20
  -6  -4   2   26.40   12.00
  -6  -4   2   31.40   13.40
  -6  -4   2   20.40   11.50
  -6  -4   2   10.00    7.70
   6  -4  -2   35.70   10.20
   6  -4  -2   18.60   14.70
  -6  -4   2   22.50   13.70
  -6  -4   2   25.90   13.30
   6  -4  -2   26.60   11.70
   6   4  -2   39.30   15.60
  -6   4   2   40.30   12.50
  -6   4   2   21.20   10.80
   6   4  -2   24.30   16.90
   6   4  -2   24.10   11.20
   6   4  -2   38.40   10.80
   6   4  -2   19.90   11.40
  -6   4   2   14.20    9.60
  -6   4   2   52.79   12.30
   6   4  -2   32.00   15.30
   6   4  -2   29.70    7.10
  -5  -4   2  210.88   22.00
  -5  -4   2  230.18   18.60
  -5  -4   2  180.28   20.90
  -5  -4   2  207.58   20.70
  -5  -4   2  249.68   24.70
   5  -4  -2  223.38   16.50
   5  -4  -2  234.58   19.50
   5   4  -2  214.48   24.00
   5   4  -2  223.08   22.10
   5   4  -2  229.68   13.90
   5   4  -2  222.98   27.80
   5   4  -2  187.18   19.00
  -5   4   2  219.78   11.60
   5   4  -2  214.78   21.40
  -5   4   2  226.78   18.00
  -5   4   2  179.68   13.90
  -5   4   2  208.18   18.20
  -5   4   2  188.48   21.40
  -4  -4   2  179.68   21.20
  -4  -4   2  157.88   19.00
   4  -4  -2  172.48   14.00
  -4  -4   2  168.98   18.40
  -4  -4   2  159.08   18.20
  -4  -4   2  198.48   16.60
   4  -4  -2  187.08   21.30
  -4   4   2  170.58   17.70
   4   4  -2  184.28   20.40
   4   4  -2  191.58   17.80
   4   4  -2  219.48   25.50
  -4   4   2  153.38   19.30
  -4   4   2  170.78   15.70
  -3  -4   2  199.38   18.80
   3  -4  -2  205.98   16.50
  -3  -4   2  225.88   20.40
  -3  -4   2  197.78   15.60
  -3  -4   2  217.38   20.30
   3  -4  -2  201.38   23.40
  -3  -4   2  224.58   19.80
  -3   4   2  206.18   16.60
  -3   4   2  223.58   13.10
   3   4  -2  220.48   19.60
   2  -4  -2   89.19   10.00
  -2  -4   2   82.39   10.50
   2  -4  -2   85.09   13.50
  -2  -4   2   80.69   12.50
  -2  -4   2   79.09   13.70
   2  -4  -2   66.19   12.50
  -2  -4   2   76.29   13.40
  -2   4   2   86.49   12.50
  -2   4   2   75.09    7.70
   2   4  -2   78.99   13.30
  -1  -4   2   55.09   11.30
   1  -4  -2   59.99   11.40
  -1  -4   2   47.30    9.50
  -1  -4   2   54.89    9.10
   1  -4  -2   46.10   11.20
   1  -4  -2   56.29    8.20
  -1  -4   2   36.40   12.50
  -1   4   2   60.39   11.50
   1   4  -2   41.70   10.40
  -1   4   2   63.89    7.60
   0  -4  -2  173.18   13.80
   0  -4  -2  177.78   17.80
   0  -4   2  172.58   14.30
   0  -4   2  159.78   15.70
   0  -4   2  178.88   16.00
   0  -4   2  183.98   19.90
   0  -4  -2  169.08   14.90
   0   4  -2  175.78   14.70
   0   4   2  188.08   12.50
   0   4   2  174.98   14.90
  -1  -4  -2  111.49   13.00
  -1  -4  -2  123.19   13.30
  -1  -4  -2  110.79   13.70
   1  -4   2  116.79   13.90
  -1  -4  -2  123.39   15.70
   1  -4   2   90.49   11.40
  -1  -4  -2  100.09   13.70
   1   4   2  110.19   11.00
   1   4   2  125.09   14.90
  -2  -4  -2  263.97   16.80
   2  -4   2  266.67   23.70
  -2  -4  -2  239.58   19.70
   2  -4   2  282.97   20.60
  -2  -4  -2  258.87   19.70
  -2  -4  -2  260.97   21.70
  -2  -4  -2  253.27   19.60
  -2  -4  -2  242.28   17.10
   2   4   2  245.98   20.60
   2   4   2  249.58   16.80
   3  -4   2   -4.50    5.50
  -3  -4  -2   14.50    8.30
   3  -4   2    0.80   12.60
  -3  -4  -2    6.90    6.20
  -3  -4  -2    0.30    8.40
  -3  -4  -2   -1.10    7.60
  -3  -4  -2   11.40    8.40
   3   4   2    1.90    8.60
  -3   4  -2  -17.60    8.30
   3   4   2   -1.70    7.80
   3   4   2    9.60   11.30
   3   4   2   -0.90    6.20
  -4  -4  -2  430.96   28.70
   4  -4   2  436.96   23.10
  -4  -4  -2  408.76   31.00
  -4  -4  -2  377.66   23.50
   4  -4   2  414.76   32.10
  -4  -4  -2  391.86   30.50
   4   4   2  482.05   29.50
  -4   4  -2  384.66   22.70
   4   4   2  432.76   24.60
   4   4   2  428.36   31.20
   5  -4   2  132.09   15.00
   5  -4   2  120.69   16.60
  -5  -4  -2  157.78   19.30
  -5  -4  -2  133.69   17.90
  -5  -4  -2  122.29   14.20
   5  -4   2  136.79   23.90
  -5  -4  -2  128.29   17.90
  -5  -4  -2  129.59   20.60
  -5  -4  -2  122.69   15.10
  -5   4  -2  117.79   15.70
  -5   4  -2  104.09   14.60
   5   4   2  142.49   16.50
   5   4   2  140.29   18.20
   5   4   2  133.99   15.60
   5   4   2   86.19   19.80
  -5   4  -2  144.69   17.30
   5   4   2  118.39   15.40
  -5   4  -2  106.49   13.30
   5   4   2  128.59   17.90
  -6  -4  -2  865.01   49.90
  -6  -4  -2  899.21   45.30
  -6  -4  -2  836.92   48.20
  -6  -4  -2  846.62   49.60
  -6  -4  -2  856.01   42.40
  -6  -4  -2  886.21   48.00
   6  -4   2  944.81   57.79
   6  -4   2  894.11   42.40
   6  -4   2  974.80   48.20
  -6  -4  -2  893.81   54.99
  -6   4  -2  863.81   45.00
   6   4   2  882.91   44.20
   6   4   2  894.61   44.10
  -6   4  -2  889.71   44.00
  -6   4  -2  806.22   41.30
  -6   4  -2  860.51   45.70
   6   4   2  910.51   46.90
   6   4   2  896.01   48.00
   7  -4   2   88.99   21.20
   7  -4   2  100.19   17.50
  -7  -4  -2  107.69   16.70
  -7  -4  -2  113.89   19.50
  -7  -4  -2   86.49   18.40
  -7  -4  -2   64.29   20.10
  -7  -4  -2  127.19   17.30
  -7  -4  -2  103.59   18.30
   7   4   2  104.79   17.40
   7   4   2   88.79   15.10
   7   4   2   99.29   17.90
  -7   4  -2  111.79   13.90
  -7   4  -2  107.79   15.10
   7   4   2   73.09   12.10
  -7   4  -2  106.19   15.70
  -7   4  -2  114.79   16.00
  -8  -4  -2   59.89   17.70
   8  -4   2   44.20   15.70
  -8  -4  -2   39.40   12.50
  -8  -4  -2   28.60   12.70
  -8  -4  -2   34.10   10.50
  -8  -4  -2   52.79   17.20
  -8  -4  -2   46.80   16.20
   8  -4   2   23.30   28.00
   8  -4   2   38.00   10.10
  -8  -4  -2   42.80   20.20
  -8   4  -2   39.20    9.50
   8   4   2   53.49   15.50
  -8   4  -2   26.20   13.40
  -8   4  -2   60.29   13.00
   8   4   2   21.90   12.20
   8   4   2   48.60   12.50
  -8   4  -2   33.80   12.20
   8   4   2   37.20   11.90
   9  -4   2  264.67   21.70
   9  -4   2  313.47   40.90
  -9  -4  -2  250.37   26.60
  -9  -4  -2  282.77   24.10
  -9  -4  -2  238.18   23.20
  -9  -4  -2  278.17   27.70
   9  -4   2  303.57   29.80
  -9  -4  -2  269.57   29.80
   9   4   2  277.07   22.30
   9   4   2  268.47   23.80
  -9   4  -2  277.87   22.70
  -9   4  -2  259.47   19.90
   9   4   2  246.58   22.40
  -9   4  -2  305.47   28.10
 -10  -4  -2   19.50   13.70
 -10  -4  -2   23.50   10.10
 -10  -4  -2  -15.10   15.50
 -10  -4  -2   -0.10   15.60
  10  -4   2    3.50    8.50
  10  -4   2    0.40   28.80
 -10  -4  -2   17.60   13.10
  10   4   2   -3.40    6.30
  10   4   2   22.90   15.10
 -10   4  -2    0.20    6.80
 -10   4  -2   -3.40    6.90
 -10   4  -2    6.80    7.60
  10   4   2    1.90    9.70
 -11  -4  -2   43.40   11.90
 -11  -4  -2   53.49   15.50
  11  -4   2   34.40   10.90
 -11  -4  -2   44.50    8.70
  11  -4   2   35.30    9.50
 -11   4  -2   34.60    7.20
 -11   4  -2   52.89   10.00
  11   4   2   45.60   12.60
  11   4   2   43.20   17.80
  11  -5  -2   17.30    9.00
 -11  -5   2   34.70    7.50
  11   5  -2   33.40    6.90
 -11   5   2   43.80    6.20
  11   5  -2   40.50   10.30
  10  -5  -2  165.98   19.50
  10  -5  -2  165.18   28.10
 -10  -5   2  151.88   17.60
 -10  -5   2  135.59   20.90
  10   5  -2  130.29   14.00
 -10   5   2  157.48   12.40
   9  -5  -2    6.50   17.30
   9  -5  -2    5.40   14.70
  -9  -5   2    4.20    9.00
  -9  -5   2    3.80    7.20
  -9  -5   2   24.40   22.60
  -9   5   2  -10.80    6.90
   9   5  -2  -17.40   14.90
   9   5  -2    7.80    6.90
  -9   5   2    6.20   10.10
  -8  -5   2   23.70   23.30
   8  -5  -2   24.80   14.60
  -8  -5   2   36.30   10.70
  -8  -5   2   38.60   13.00
   8  -5  -2   21.10    9.30
   8  -5  -2    9.90   29.40
  -8   5   2   11.70   10.70
   8   5  -2   35.70   11.10
  -8   5   2   28.00    9.20
   8   5  -2    7.50   14.00
  -8   5   2   49.00   12.90
   7  -5  -2  321.07   36.60
   7  -5  -2  364.46   30.60
  -7  -5   2  330.17   27.70
  -7  -5   2  322.27   24.10
  -7  -5   2  342.67   36.60
  -7  -5   2  303.77   34.50
   7  -5  -2  371.36   24.40
  -7   5   2  341.77   27.00
  -7   5   2  316.27   22.60
   7   5  -2  326.47   29.20
   7   5  -2  338.67   25.30
  -7   5   2  324.47   26.40
  -7   5   2  322.97   25.70
   7   5  -2  322.27   36.30
  -6  -5   2  275.07   26.70
   6  -5  -2  257.77   20.40
  -6  -5   2  255.97   28.00
  -6  -5   2  196.88   28.00
  -6  -5   2  242.18   21.10
  -6  -5   2  227.48   20.80
   6  -5  -2  246.88   25.10
   6   5  -2  234.28   21.40
   6   5  -2  234.38   25.70
  -6   5   2  234.08   21.70
  -6   5   2  222.88   22.10
  -6   5   2  246.28   23.90
   6   5  -2  279.07   32.30
   6   5  -2  242.78   26.40
  -6   5   2  217.08   18.50
   5  -5  -2  826.82   50.19
  -5  -5   2  849.12   53.09
  -5  -5   2  887.81   48.00
   5  -5  -2  878.71   53.99
   5  -5  -2  836.32   47.80
  -5  -5   2  892.71   50.89
  -5  -5   2  862.41   51.69
   5  -5  -2  886.71   43.20
  -5  -5   2  890.61   44.30
  -5   5   2  914.11   46.50
   5   5  -2  891.41   48.50
   5   5  -2  883.71   46.20
   5   5  -2  837.52   43.60
  -5   5   2  877.31   41.70
   5   5  -2  838.32   46.50
   5   5  -2  854.91   47.10
  -4  -5   2   21.30   12.60
  -4  -5   2   27.00    8.90
   4  -5  -2   44.60   15.90
   4  -5  -2   45.70   18.00
  -4  -5   2   25.40   12.90
   4  -5  -2   34.30    8.00
  -4  -5   2   52.09   16.60
  -4  -5   2   41.30   15.10
  -4  -5   2   35.90   15.60
   4   5  -2   32.40   12.60
   4   5  -2   45.60   13.50
   4   5  -2   35.30    9.30
  -4   5   2   47.80    9.30
   4   5  -2   49.20   13.00
   4   5  -2   38.50   14.30
   4   5  -2   49.99   16.60
   4   5  -2   55.49   16.30
  -4   5   2   34.40   11.70
  -4   5   2   49.70   12.00
  -4   5   2   18.20   13.00
   3  -5  -2  538.75   29.00
   3  -5  -2  575.14   37.70
   3  -5  -2  536.85   37.40
  -3  -5   2  575.94   34.50
  -3  -5   2  569.04   39.60
  -3  -5   2  509.85   33.90
  -3  -5   2  592.14   36.00
  -3  -5   2  553.34   36.50
  -3  -5   2  510.75   28.80
   3   5  -2  467.45   33.90
   3   5  -2  525.05   33.30
  -3   5   2  566.34   33.40
  -3   5   2  492.15   32.00
   3   5  -2  600.64   36.20
  -3   5   2  520.65   34.20
   3   5  -2  549.95   36.00
   3   5  -2  544.25   30.20
  -3   5   2  519.85   28.80
   3   5  -2  531.75   31.80
  -2  -5   2  667.33   38.20
  -2  -5   2  610.34   41.90
   2  -5  -2  686.53   33.70
  -2  -5   2  636.14   38.50
   2  -5  -2  671.53   40.80
  -2  -5   2  658.53   38.80
  -2  -5   2  692.53   34.40
   2   5  -2  670.63   39.70
  -2   5   2  757.52   41.10
  -2   5   2  570.94   37.00
   2   5  -2  664.63   37.90
  -2   5   2  699.03   37.60
   2   5  -2  716.73   40.70
  -2   5   2  690.83   33.70
   2   5  -2  650.93   33.60
   2   5  -2  701.03   38.50
   2   5  -2  698.63   38.40
   1  -5  -2  509.15   31.70
   1  -5  -2  539.65   34.60
   1  -5  -2  541.15   34.30
  -1  -5   2  455.95   32.00
   1  -5  -2  538.95   27.50
  -1  -5   2  502.25   30.70
  -1  -5   2  498.55   32.70
   1   5  -2  496.05   31.40
  -1   5   2  416.56   31.40
   1   5  -2  479.95   33.50
  -1   5   2  569.24   31.70
   1   5  -2  443.66   27.80
  -1   5   2  497.65   33.00
  -1   5   2  494.85   27.60
   1   5  -2  558.74   32.00
   1   5  -2  513.35   31.40
   0  -5  -2   -1.40    7.30
   0  -5  -2    8.00    9.00
   0  -5   2    4.40    7.70
   0  -5  -2  -15.40   13.80
   0  -5   2    6.00    7.80
   0  -5  -2   10.90   11.70
   0  -5  -2    6.20   11.50
   0  -5  -2   10.10   10.00
   0   5   2  -18.70   12.40
   0   5   2    6.00    7.40
   0   5   2    4.70   11.40
   0   5   2   10.30   11.30
   0   5  -2   16.50   12.40
   0   5   2    0.20    7.80
   0   5  -2    4.70    9.80
   0   5   2   -4.40   13.50
  -1  -5  -2   15.10    7.60
   1  -5   2   25.60    8.40
  -1  -5  -2   17.30   11.30
  -1  -5  -2   39.70   13.60
  -1  -5  -2   -0.60    8.90
   1  -5   2   17.40    9.70
  -1  -5  -2   33.20   11.30
  -1  -5  -2   24.50   11.90
  -1   5  -2   14.40   12.60
  -1   5  -2    8.10   10.60
   1   5   2   21.70    8.80
   1   5   2   27.10    9.90
   1   5   2   14.30   11.60
  -1   5  -2   24.90    9.00
   1   5   2   10.60   12.80
   1   5   2   25.20   13.20
  -2  -5  -2   -4.30    7.70
   2  -5   2    5.70    8.00
  -2  -5  -2   20.70   10.70
   2  -5   2    6.80    7.60
  -2  -5  -2   -0.10    9.10
  -2  -5  -2   10.70   10.70
   2   5   2    6.60   11.00
  -2   5  -2    0.10    6.10
  -2   5  -2    6.00   12.10
   2   5   2   -7.20   12.30
   2   5   2   -1.60    5.60
  -2   5  -2    7.10    6.80
   2   5   2   10.00   12.00
   2   5   2    0.60    4.00
   2   5   2   -8.10    7.50
  -2   5  -2   -1.90    9.60
   3  -5   2  386.96   23.00
  -3  -5  -2  381.16   31.20
  -3  -5  -2  381.26   27.30
  -3  -5  -2  380.96   25.50
  -3  -5  -2  352.76   30.90
  -3  -5  -2  411.96   27.00
   3  -5   2  395.46   29.60
  -3   5  -2  363.56   28.90
  -3   5  -2  399.36   27.30
  -3   5  -2  358.16   27.00
   3   5   2  365.66   25.70
   3   5   2  375.46   28.80
   3   5   2  368.26   29.00
   3   5   2  370.16   26.50
  -3   5  -2  397.26   22.80
   3   5   2  370.66   37.10
   3   5   2  388.46   29.90
   3   5   2  368.46   29.60
   3   5   2  398.36   19.50
  -4  -5  -2   -2.10   11.00
   4  -5   2    2.20    6.10
  -4  -5  -2   17.20   12.10
   4  -5   2  -11.60   11.40
  -4  -5  -2   -6.30    9.20
  -4  -5  -2    8.40    8.90
  -4  -5  -2    5.60   10.80
  -4  -5  -2   12.00   10.60
  -4   5  -2   19.50   16.50
  -4   5  -2   -2.40    7.30
   4   5   2   -7.60    8.80
  -4   5  -2   -0.20    9.40
   4   5   2    6.80   13.20
   4   5   2   -2.70    5.20
   4   5   2  -31.80   11.40
   4   5   2  -14.20    9.10
   4   5   2    2.10    8.10
  -4   5  -2  -11.90    8.30
  -4   5  -2  -11.20    9.20
   4   5   2   15.60   14.40
  -5  -5  -2   95.69   17.50
  -5  -5  -2  121.09   18.60
  -5  -5  -2  145.19   17.30
   5  -5   2   95.19   12.00
  -5  -5  -2  135.49   16.30
  -5  -5  -2  140.19   21.50
   5  -5   2  101.09   16.50
  -5  -5  -2  109.09   21.60
   5   5   2  155.18   18.50
   5   5   2  142.39   12.10
   5   5   2  145.89   18.30
   5   5   2  111.39   15.30
  -5   5  -2  126.69   16.80
  -5   5  -2  130.29   16.90
   5   5   2  123.89   19.50
  -5   5  -2  108.79   21.60
  -5   5  -2  127.79   15.40
   5   5   2  102.39   21.30
  -5   5  -2  116.89   13.30
   6  -5   2  246.48   25.00
  -6  -5  -2  181.28   24.70
  -6  -5  -2  243.08   21.10
  -6  -5  -2  262.27   26.10
  -6  -5  -2  259.27   28.10
  -6  -5  -2  208.98   29.90
   6  -5   2  271.17   20.80
  -6  -5  -2  255.57   24.30
   6   5   2  243.48   21.90
   6   5   2  296.87   29.00
   6   5   2  251.07   15.80
   6   5   2  267.07   23.00
  -6   5  -2  215.48   22.30
   6   5   2  204.38   22.10
  -6   5  -2  212.58   24.00
   6   5   2  257.57   26.40
  -6   5  -2  261.47   24.40
  -6   5  -2  270.87   20.00
   7  -5   2  763.82   40.00
  -7  -5  -2  651.73   53.29
  -7  -5  -2  657.93   47.30
  -7  -5  -2  777.22   44.00
   7  -5   2  771.62   45.20
  -7  -5  -2  715.73   39.00
  -7  -5  -2  749.33   42.00
   7   5   2  690.23   39.10
  -7   5  -2  758.42   36.50
  -7   5  -2  760.02   40.50
  -7   5  -2  750.62   41.70
   7   5   2  721.63   41.50
  -7   5  -2  751.72   40.60
   7   5   2  821.02   46.00
   7   5   2  801.32   43.20
  -8  -5  -2   97.19   15.60
   8  -5   2   83.09   17.90
  -8  -5  -2  136.09   20.30
  -8  -5  -2  103.39   14.40
  -8  -5  -2   62.39   20.20
   8  -5   2   74.49   12.30
  -8  -5  -2  100.99   21.30
  -8   5  -2  111.29   13.10
   8   5   2   79.39   16.90
   8   5   2  111.39   14.70
  -8   5  -2  107.79   14.60
  -8   5  -2  116.29   15.00
  -8   5  -2  119.09   16.00
  -9  -5  -2   21.30   16.90
   9  -5   2   -6.30   16.10
   9  -5   2   -2.20    8.50
  -9  -5  -2   11.00   10.20
  -9  -5  -2    8.50   18.90
  -9  -5  -2   -5.20   12.40
  -9   5  -2  -11.00   14.70
  -9   5  -2   11.40   11.30
   9   5   2  -13.10   12.80
  -9   5  -2   -0.60    6.20
  -9   5  -2    7.80    9.90
   9   5   2    6.70    9.40
 -10  -5  -2   55.29   18.60
 -10  -5  -2  152.48   22.00
 -10   5  -2   90.79   13.90
  10   5   2  138.79   21.80
  10   5   2   65.29   18.70
 -10   5  -2  113.09   10.00
 -10   5  -2   97.79   13.40
  11  -5   2    3.60    5.70
  11  -5   2   14.80    5.90
 -11  -5  -2   10.80    8.60
  11   5   2   -2.20    8.50
  11   5   2    6.90    8.40
  10  -6  -2   -1.00    7.90
 -10  -6   2   -4.40    5.30
  10   6  -2   -9.00    9.10
  10   6  -2   10.80    7.80
 -10   6   2    6.40    5.10
  -9  -6   2  296.57   22.40
  -9  -6   2  290.67   22.10
   9   6  -2  212.38   21.40
   9   6  -2  256.17   21.30
  -9   6   2  267.87   20.30
  -9   6   2  308.87   16.70
  -8  -6   2   13.10    9.40
   8  -6  -2   15.50    9.20
  -8  -6   2   15.40   33.20
   8  -6  -2   16.40   13.30
  -8  -6   2    2.70    7.30
   8   6  -2   -0.20    7.60
  -8   6   2    3.00    9.50
   8   6  -2   11.10   10.70
  -8   6   2    6.80   10.50
   8   6  -2   29.90   17.60
  -8   6   2   -1.90    6.30
  -7  -6   2   43.30   13.10
  -7  -6   2   47.00   11.60
   7  -6  -2   17.80   34.00
   7  -6  -2   49.50   15.70
   7  -6  -2   20.40    9.10
  -7  -6   2   -8.90   17.30
  -7  -6   2   41.80   26.90
  -7   6   2   18.50   11.30
  -7   6   2   41.80   11.70
  -7   6   2   29.50   10.80
   7   6  -2   42.60    9.30
   7   6  -2   39.50   11.20
  -7   6   2   28.20    7.50
   7   6  -2   48.20   15.10
  -6  -6   2   76.29   24.90
   6  -6  -2   79.39   12.70
   6  -6  -2   49.70   21.60
  -6  -6   2  175.08   33.50
   6  -6  -2   76.19   16.60
  -6  -6   2   88.79   13.70
   6   6  -2   73.99   16.30
   6   6  -2   86.59   17.30
   6   6  -2   91.79   20.60
  -5  -6   2  475.95   47.60
   5  -6  -2  568.94   45.70
  -5  -6   2  629.24   34.60
   5  -6  -2  627.04   33.40
   5  -6  -2  615.54   40.10
  -5  -6   2  537.05   46.10
  -5  -6   2  601.64   34.20
   5   6  -2  586.74   38.60
  -5   6   2  572.74   30.80
   5   6  -2  582.84   36.80
  -5   6   2  582.94   36.60
  -5   6   2  568.34   35.20
   5   6  -2  551.04   36.10
   5   6  -2  592.14   38.40
   5   6  -2  565.94   32.80
   4  -6  -2    4.10   21.50
  -4  -6   2  -23.80   24.30
  -4  -6   2   43.60   13.60
  -4  -6   2   47.10   16.90
   4  -6  -2   39.50    9.70
  -4  -6   2   47.80   11.20
   4   6  -2   23.30   12.70
  -4   6   2   47.40    9.20
   4   6  -2   39.80   13.60
  -4   6   2   40.80   12.70
  -4   6   2   78.09   15.90
   4   6  -2   57.69   10.70
  -4   6   2   26.10   12.20
   4   6  -2   68.49   16.40
   4   6  -2   49.30   14.50
  -3  -6   2   46.00   13.20
   3  -6  -2   38.10   20.40
   3  -6  -2   26.60   14.30
  -3  -6   2   44.10   18.80
  -3  -6   2   41.10   15.70
  -3  -6   2   29.20   16.50
   3   6  -2   27.30   12.20
  -3   6   2   48.00   12.90
  -3   6   2   51.59   14.90
   3   6  -2   22.90    8.70
   3   6  -2   43.40   15.10
  -3   6   2   22.50   10.70
  -3   6   2   51.39    9.50
   3   6  -2   55.49   14.10
  -2  -6   2   16.30   12.70
   2  -6  -2    3.40    7.50
   2  -6  -2   30.70   18.70
  -2  -6   2    3.00   15.80
  -2  -6   2    3.10    9.30
   2  -6  -2   31.20   13.90
  -2  -6   2   12.30   16.90
   2   6  -2    6.50   11.50
  -2   6   2   16.70   12.70
   2   6  -2    3.50   12.10
   2   6  -2   -9.00   10.30
  -2   6   2   17.80    7.30
   2   6  -2    4.50   11.80
  -2   6   2   13.00   10.10
   2   6  -2   10.40    8.00
   2   6  -2   15.80    9.00
  -1  -6   2  261.07   24.30
  -1  -6   2  254.57   19.90
   1  -6  -2  243.48   28.20
   1  -6  -2  243.48   20.70
  -1  -6   2  264.27   26.90
   1  -6  -2  213.48   27.90
  -1   6   2  252.77   20.10
  -1   6   2  272.87   23.40
   1   6  -2  216.08   23.20
  -1   6   2  258.87   26.00
  -1   6   2  241.88   24.10
   1   6  -2  233.28   25.20
   0  -6   2   58.29   14.60
   0  -6   2   74.09   12.00
   0  -6  -2   78.89   17.30
   0  -6  -2   75.99   11.70
   0  -6   2   61.29   15.30
   0  -6  -2   32.90   18.00
   0   6   2   65.89   14.40
   0   6  -2   64.29   16.10
   0   6   2   65.79   10.50
   0   6   2   82.49   16.40
   0   6   2   73.79   14.30
   0   6  -2   42.40   12.50
  -1  -6  -2   44.10   16.80
  -1  -6  -2    7.60   16.60
  -1  -6  -2   19.60   16.70
   1  -6   2   28.60   12.90
  -1  -6  -2   20.60   12.00
   1  -6   2   44.60   13.60
  -1  -6  -2   16.30    8.50
   1  -6   2   20.60    9.70
   1   6   2   37.40   13.60
  -1   6  -2   23.20   10.90
  -1   6  -2   14.80   10.70
   1   6   2   25.40   11.70
  -1   6  -2   14.70   13.00
  -1   6  -2   16.80    7.70
   1   6   2    8.20    8.00
  -2  -6  -2   86.49   16.90
  -2  -6  -2   81.99   18.00
  -2  -6  -2   97.09   14.30
  -2  -6  -2   87.39   19.70
   2  -6   2   56.69   15.60
  -2  -6  -2   94.09   12.90
   2  -6   2   85.69   11.50
  -2  -6  -2   84.49   20.20
   2   6   2   89.99   17.90
   2   6   2   64.19   14.20
  -2   6  -2   65.29    9.20
  -2   6  -2  124.49   18.90
   2   6   2  101.79   14.30
   2   6   2   94.89   17.00
  -2   6  -2  105.29   16.20
  -2   6  -2  100.29   14.20
  -3  -6  -2  111.79   21.90
  -3  -6  -2  152.28   17.30
  -3  -6  -2   74.99   17.70
  -3  -6  -2  169.18   20.70
  -3  -6  -2  100.89   18.70
   3  -6   2  145.89   21.60
   3   6   2  129.79   17.30
  -3   6  -2  140.59   17.50
   3   6   2  143.89   19.80
  -3   6  -2  107.89   14.20
  -3   6  -2  116.59   16.50
   3   6   2  165.58   21.60
  -3   6  -2  128.89   18.90
   3   6   2  117.89   16.50
   3   6   2  115.09   14.70
   3   6   2  123.59   17.40
  -4  -6  -2   16.70   12.80
  -4  -6  -2   13.30    9.60
  -4  -6  -2   -3.00   16.70
  -4  -6  -2    6.10   14.30
   4  -6   2   13.90    8.20
  -4  -6  -2    3.20   10.90
  -4  -6  -2   25.80   17.50
  -4   6  -2   16.50   10.60
   4   6   2   -3.50   12.70
  -4   6  -2   16.60    8.40
  -4   6  -2   15.00    6.60
   4   6   2    9.50   12.60
   4   6   2    5.90   10.50
   4   6   2   21.70    9.20
  -4   6  -2    7.60   10.40
   4   6   2    0.80   23.40
   4   6   2   26.10   14.30
  -4   6  -2   12.50   13.50
   5  -6   2  206.28   18.20
  -5  -6  -2  184.68   21.00
  -5  -6  -2  158.68   28.50
  -5  -6  -2  185.88   19.60
  -5  -6  -2  187.68   26.70
   5  -6   2  176.18   20.60
   5  -6   2  161.58   26.40
  -5   6  -2  189.48   16.50
   5   6   2  149.29   19.50
   5   6   2  182.78   22.70
  -5   6  -2  198.88   21.80
   5   6   2  180.28   19.70
   5   6   2  182.58   25.10
   5   6   2  176.68   21.80
  -5   6  -2  181.18   21.60
   6  -6   2   -5.20   12.50
  -6  -6  -2    3.40   11.00
  -6  -6  -2   10.00    9.60
  -6  -6  -2   -1.90   11.80
   6  -6   2   -6.40    8.90
  -6  -6  -2   26.40   22.20
   6  -6   2   -2.20   26.30
  -6  -6  -2    3.80   16.40
   6   6   2   20.00   14.00
  -6   6  -2    2.50    7.50
   6   6   2   10.40   14.00
  -6   6  -2   -0.50    9.60
   6   6   2    7.40    9.20
  -6   6  -2   18.20   11.20
  -6   6  -2   22.50   10.90
   6   6   2  -10.60   12.50
   7  -6   2   46.30   14.90
  -7  -6  -2   26.00   11.90
  -7  -6  -2   35.10   24.70
  -7  -6  -2   32.30   21.60
   7  -6   2   24.30    9.30
  -7  -6  -2   87.39   36.40
  -7   6  -2   32.10    8.90
  -7   6  -2   23.40    6.30
  -7   6  -2   32.80   11.40
   7   6   2   44.80   11.10
  -7   6  -2   22.00   11.00
   7   6   2   38.40   14.10
  -7   6  -2   64.79   14.10
  -8  -6  -2   14.40    7.80
  -8  -6  -2  -10.50   10.80
   8  -6   2   -7.10   22.70
  -8  -6  -2   21.00   13.70
   8  -6   2    4.60    8.20
  -8  -6  -2    1.70   15.70
  -8  -6  -2   24.90   17.00
   8   6   2   27.30   17.50
   8   6   2   -0.40    8.30
  -8   6  -2    5.40   17.10
   8   6   2   24.50   14.50
  -8   6  -2   17.60    8.10
  -8   6  -2   13.90   10.40
   9  -6   2   17.30    8.40
  -9  -6  -2   16.40   11.10
  -9  -6  -2   26.00    7.60
   9   6   2   22.90   10.00
  -9   6  -2   24.50    9.60
   9   6   2   28.80    9.00
   9   6   2   27.00   10.50
   8  -7  -2   73.39   12.20
  -8  -7   2   70.99   11.00
   8  -7  -2   87.09   10.50
  -8  -7   2   91.19   11.80
   8   7  -2   51.09   10.70
  -8   7   2   61.09   10.50
   8   7  -2   61.49    7.70
  -8   7   2   74.69   12.00
  -7  -7   2   -7.00    7.90
  -7  -7   2  -10.50    9.00
   7  -7  -2   -5.10   22.80
   7  -7  -2  -11.50    7.20
   7   7  -2    6.10   10.60
  -7   7   2   -1.00    8.20
   7   7  -2    4.10    7.20
  -7   7   2    4.10    6.20
  -7   7   2   -1.70    5.70
   7   7  -2  -18.10   10.20
   6  -7  -2  442.16   26.60
  -6  -7   2  400.56   26.20
  -6  -7   2  418.16   27.20
   6  -7  -2  424.86   29.80
   6   7  -2  400.16   25.70
   6   7  -2  364.66   28.10
   6   7  -2  421.96   23.60
  -6   7   2  384.46   26.90
  -6   7   2  448.86   21.90
  -6   7   2  405.46   27.80
  -5  -7   2  218.68   28.50
  -5  -7   2  298.37   27.50
  -5  -7   2  236.68   23.20
  -5   7   2  247.48   16.40
   5   7  -2  226.28   17.80
   5   7  -2  244.98   24.20
  -5   7   2  236.28   20.00
   5   7  -2  190.48   22.40
  -5   7   2  228.48   21.50
   5   7  -2  271.37   25.10
   4  -7  -2   10.60    8.10
   4  -7  -2    4.50   12.10
   4  -7  -2    5.10   24.10
  -4  -7   2    7.80   11.00
  -4  -7   2  -12.10   32.60
  -4  -7   2   14.40   10.00
  -4  -7   2  -16.90   23.10
  -4  -7   2   35.90   22.30
   4   7  -2    6.50    7.20
   4   7  -2   17.40   11.30
   4   7  -2   10.10   11.50
   4   7  -2   -2.90   12.60
  -4   7   2    7.00   10.50
  -4   7   2    7.10    6.40
  -4   7   2    2.30   10.80
   4   7  -2   30.20   14.90
  -3  -7   2  245.98   23.80
   3  -7  -2  230.38   19.70
  -3  -7   2  278.07   38.60
   3  -7  -2  269.07   35.10
  -3  -7   2  262.47   23.50
  -3   7   2  231.38   21.40
   3   7  -2  174.48   25.50
  -3   7   2  230.38   17.20
  -3   7   2  207.58   21.50
   3   7  -2  229.48   23.40
  -3   7   2  270.67   24.10
   3   7  -2  198.38   23.70
   3   7  -2  238.08   17.70
   2  -7  -2   24.30   20.70
  -2  -7   2   36.80   10.60
  -2  -7   2   48.60   21.50
   2  -7  -2   27.70   10.10
   2   7  -2   26.60   13.10
  -2   7   2   38.60   11.50
  -2   7   2   38.90    9.80
  -2   7   2   44.00   14.10
   2   7  -2   41.80   15.50
   2   7  -2    7.80   13.50
   1  -7  -2   27.20   18.50
  -1  -7   2   34.50   13.00
  -1  -7   2   24.60    9.70
  -1  -7   2   17.20   18.50
   1  -7  -2   26.00    9.70
  -1   7   2   14.20   10.70
   1   7  -2   17.10    8.20
   1   7  -2   15.10   10.60
  -1   7   2   31.40   13.40
   1   7  -2   24.10   12.20
  -1   7   2   26.90   13.80
  -1   7   2   18.00    7.80
   1   7  -2   43.10   14.90
   0  -7  -2    6.20   11.00
   0  -7   2   46.70   18.80
   0  -7  -2   35.90   10.50
   0  -7   2   43.50   13.80
   0  -7   2   28.30    9.60
   0  -7  -2   49.10   19.60
   0   7  -2   18.90   11.90
   0   7  -2   26.70   14.10
   0   7  -2   27.60   11.10
   0   7   2   29.00    8.20
   0   7   2   10.70   13.40
   0   7   2   32.40   11.40
   0   7   2   43.70   11.80
   0   7  -2   18.80    7.80
  -1  -7  -2  503.95   32.00
   1  -7   2  498.65   29.60
   1  -7   2  522.15   41.00
  -1  -7  -2  461.95   47.70
  -1  -7  -2  424.96   42.20
  -1  -7  -2  519.75   30.60
   1   7   2  439.56   31.80
   1   7   2  476.35   31.00
  -1   7  -2  482.85   25.20
  -1   7  -2  449.16   34.60
   1   7   2  470.15   35.00
   1   7   2  459.85   27.60
  -1   7  -2  510.25   30.80
  -1   7  -2  481.25   31.60
  -2  -7  -2   29.60   13.70
  -2  -7  -2   38.00   12.90
  -2  -7  -2   58.69   21.70
   2  -7   2   23.40   11.00
  -2  -7  -2   14.60   29.60
   2  -7   2   31.70   20.00
  -2   7  -2   28.30   11.60
  -2   7  -2   25.00    8.90
  -2   7  -2   82.09   24.40
   2   7   2   29.10   11.10
  -3  -7  -2   13.00   24.80
  -3  -7  -2   68.29   24.00
  -3  -7  -2   32.70   12.10
  -3  -7  -2   21.50   22.80
  -3  -7  -2   55.29   11.60
  -3  -7  -2   88.39   21.00
   3  -7   2   36.60    9.70
   3   7   2   47.50   13.70
   3   7   2   26.30    9.50
  -3   7  -2   35.80   14.40
  -3   7  -2   14.90   11.30
   3   7   2   77.59   16.40
  -3   7  -2   49.50   13.10
   3   7   2    3.30   13.40
  -3   7  -2   47.10    7.90
   3   7   2   37.80   12.30
  -4  -7  -2   59.19   12.20
  -4  -7  -2   76.49   21.30
   4  -7   2   84.59   12.30
   4  -7   2   89.19   15.80
  -4  -7  -2   84.39   14.60
  -4  -7  -2   56.49   26.60
  -4   7  -2   83.19   10.60
   4   7   2   78.49   17.20
  -4   7  -2   56.69   13.10
   4   7   2   66.29   14.80
   4   7   2   73.19   10.80
  -4   7  -2   76.19   14.10
  -4   7  -2   55.59   13.60
  -4   7  -2   89.19   14.30
   4   7   2   73.09   16.00
  -5  -7  -2    0.00    7.10
  -5  -7  -2   16.50   11.90
   5  -7   2    4.00    7.90
  -5  -7  -2   45.40   32.70
   5  -7   2    6.60   10.00
   5   7   2   12.60   11.70
  -5   7  -2   -1.80    9.60
   5   7   2   -8.10    6.90
   5   7   2   -7.00   12.80
  -5   7  -2    6.40    5.40
   5   7   2    2.90    9.30
  -5   7  -2    8.40    9.90
  -6  -7  -2    5.40    9.70
   6  -7   2   -0.40    8.80
   6  -7   2   19.90    8.80
  -6  -7  -2   16.10    9.30
  -6   7  -2    4.60    9.00
   6   7   2  -13.90   10.90
  -6   7  -2   -6.40   17.10
   6   7   2   32.00   11.40
  -6   7  -2   16.10    9.80
   6   7   2    1.80   11.90
   6   7   2    2.30    7.50
  -6   7  -2   10.50    9.50
  -7  -7  -2   91.29   12.60
   7  -7   2   92.29   14.10
  -7  -7  -2   70.59   14.40
   7  -7   2   44.20   15.60
  -7   7  -2   74.39   17.10
  -7   7  -2   88.79   11.20
   7   7   2  130.79   16.90
  -7   7  -2   85.69   11.10
   7   7   2   91.89   13.30
  -7   7  -2   76.99   18.10
   7   7   2  103.79   17.80
  -8  -7  -2   23.80    7.00
  -8   7  -2   41.20   10.80
   8   7   2   28.20    5.70
  -8   7  -2   28.90   13.60
  -6  -8   2   17.30    6.60
   6  -8  -2   14.90    8.70
   6  -8  -2   16.70    5.80
  -6  -8   2    8.20    8.60
   6   8  -2    7.30    8.00
  -5  -8   2    8.50    9.20
   5  -8  -2   47.10    9.70
   5  -8  -2   10.30    8.20
   5   8  -2   23.80    9.80
   5   8  -2   18.50    9.40
  -5   8   2   35.90    7.70
   4  -8  -2   41.40   18.40
   4  -8  -2   21.20    8.00
  -4  -8   2   25.60   10.20
  -4  -8   2   11.30    9.80
   4   8  -2   18.10   10.40
  -4   8   2   11.20   10.20
   4   8  -2    6.90    9.10
  -4   8   2   19.30   14.30
  -4   8   2   24.00    6.00
  -3  -8   2   65.19   13.00
   3  -8  -2   75.49   14.40
   3  -8  -2   41.20    9.30
  -3  -8   2   71.29   12.20
  -3   8   2   55.69    7.60
   3   8  -2   57.99   12.20
  -3   8   2   77.09   17.20
  -3   8   2   73.19   10.60
   3   8  -2   63.29   10.10
   3   8  -2   27.90   12.40
   3   8  -2   35.70   11.30
  -2  -8   2    2.40    8.70
  -2  -8   2   12.70   17.80
   2  -8  -2  -11.50    7.20
  -2   8   2   -6.20    5.90
   2   8  -2   27.40   12.40
   2   8  -2    0.50    9.60
   2   8  -2    2.00   10.50
  -2   8   2    4.30    9.40
  -2   8   2  -11.60   10.60
   2   8  -2   11.10   14.60
  -1  -8   2  101.29   13.00
   1  -8  -2  113.09   12.70
  -1   8   2   79.39   13.50
  -1   8   2   91.89   13.20
  -1   8   2   89.99   15.00
   1   8  -2  116.49   13.30
   1   8  -2   70.69   13.50
   1   8  -2  115.99   14.10
   1   8  -2   80.19   15.10
  -1   8   2   89.19   10.10
   0  -8  -2    9.90    8.80
   0  -8   2   12.00    8.30
   0   8  -2   22.00   12.00
   0   8  -2    2.30    9.70
   0   8   2   -5.70    9.80
   0   8   2    3.30   10.10
   0   8   2   -7.60    6.10
   0   8  -2    6.30    9.90
   0   8   2   -5.70   14.10
   1  -8   2  172.68   17.70
  -1  -8  -2  190.08   19.00
  -1   8  -2  163.78   19.30
  -1   8  -2  179.58   21.40
   1   8   2  196.88   19.00
   1   8   2  184.68   22.90
   1   8   2  193.08   14.10
  -1   8  -2  199.88   19.70
  -2  -8  -2   -7.80    6.50
   2  -8   2  -14.00    6.80
  -2  -8  -2    7.80    6.50
   2   8   2    4.10    7.60
   2   8   2    3.70    7.10
  -2   8  -2    5.70   10.80
   2   8   2   -0.10   10.20
  -2   8  -2   16.80   10.20
  -2   8  -2   -4.20    9.00
  -3  -8  -2   70.39   13.00
   3  -8   2   59.79    9.90
   3  -8   2   57.29   14.80
  -3  -8  -2   74.49   11.70
  -3   8  -2   49.40   11.10
   3   8   2   59.39   13.70
   3   8   2   70.29   13.00
  -3   8  -2   51.49   11.20
  -3   8  -2   92.99   14.10
  -4  -8  -2  122.39   13.80
   4  -8   2  130.99   16.90
   4  -8   2  170.08   21.20
   4   8   2  128.79   15.40
  -4   8  -2   94.89   18.50
   4   8   2  116.99   11.60
  -4   8  -2  114.89   15.20
  -5  -8  -2   40.30    9.70
  -5  -8  -2   42.30    8.90
   5  -8   2   24.00   12.00
   5  -8   2   21.20   13.20
  -5   8  -2   27.10    8.60
   5   8   2   41.50    6.60
  -5   8  -2   25.50   12.20
   6  -8   2  114.49   15.20
   6  -8   2  132.19   13.50
  -6  -8  -2  144.29   17.20
  -6  -8  -2  103.89   13.30
  -6   8  -2  143.39   12.40
  -6   8  -2  133.49   12.50
  -1  -9   2   -4.60    4.50
   1  -9  -2   13.10    8.10
   1  -9  -2    4.50    6.80
  -1   9   2   -4.90    7.20
   1   9  -2   -2.10    5.10
   1   9  -2   -1.30    4.90
   1   9  -2   -1.70    7.30
   0  -9  -2   27.70    6.30
   0  -9   2    6.80    6.90
   0  -9  -2   28.30    9.40
   0   9  -2   16.10   10.00
   0   9   2   24.10   12.50
   1  -9   2  110.49   12.90
   1  -9   2  111.29   14.30
  -1  -9  -2  104.99   11.40
 -13   0   3   76.89    9.90
  13   0  -3   44.10    9.80
 -13   0   3   73.99   13.40
  12   0  -3   -9.30    8.90
 -12   0   3    4.30    8.50
 -12   0   3   11.50   15.60
 -12   0   3   -0.70    9.30
  12   0  -3   20.30   15.10
  11   0  -3  288.47   31.20
  11   0  -3  262.57   27.10
 -11   0   3  288.17   22.70
 -11   0   3  252.47   23.40
  11   0  -3  290.27   25.00
  10   0  -3   20.10   14.50
 -10   0   3    3.00   10.70
 -10   0   3   34.20   15.20
  10   0  -3   33.50   13.50
 -10   0   3    2.80   11.40
  10   0  -3    6.80   11.80
 -10   0   3   28.10   15.80
 -10   0   3   12.60   10.30
  10   0  -3   18.20    8.60
  10   0  -3    5.30   12.30
  -9   0   3   37.70   12.60
   9   0  -3   61.49   15.00
  -9   0   3   35.80   11.10
   9   0  -3   65.09   12.60
   9   0  -3   50.59   12.80
  -9   0   3   62.69   14.70
   9   0  -3   58.99   15.40
  -9   0   3   39.70   14.50
  -9   0   3   34.20   13.20
  -9   0   3   48.40   18.10
   8   0  -3   -6.10    6.80
  -8   0   3   -1.00    8.40
   8   0  -3   -4.70    8.40
  -8   0   3    6.30    8.80
  -8   0   3   14.00   13.00
  -8   0   3   -4.60    8.50
  -8   0   3    4.20    9.10
  -8   0   3  -12.90    9.20
   8   0  -3   -0.70   10.00
  -7   0   3  133.09   16.10
   7   0  -3  108.09   11.70
  -7   0   3  153.88   20.00
  -7   0   3  115.09   14.80
  -7   0   3  151.88   18.20
   7   0  -3  103.29   15.60
   7   0  -3  127.59   15.70
  -7   0   3  123.99   12.50
  -6   0   3   -5.80    5.90
  -6   0   3   -2.40    7.80
   6   0  -3   -2.80    6.00
   6   0  -3    0.30    5.40
  -6   0   3    3.90    5.30
   6   0  -3   -5.80    8.50
  -5   0   3 2053.19   87.89
   5   0  -3 1901.01   81.09
  -4   0   3   -4.50    5.10
   4   0  -3    0.10    5.00
  -4   0   3   -6.20    5.90
  -3   0   3 1085.19   46.20
   3   0  -3 1062.99   45.70
  -3   0   3 1176.08   48.10
  -2   0   3    0.80    3.60
   2   0  -3    1.80    3.80
  -2   0   3   -2.50    4.00
   1   0  -3 3737.63  140.69
   0   0  -3    1.10    1.50
   0   0   3    1.10    1.50
   0   0   3    0.70    1.80
  -2   0  -3   -2.30    4.10
  -2   0  -3    0.30    3.70
  -3   0  -3  296.67   16.00
  -3   0  -3  301.07   17.80
   3   0   3  266.17   16.30
  -3   0  -3  295.07   17.00
  -4   0  -3    0.70    5.40
  -4   0  -3   -2.00    4.80
  -4   0  -3   -0.90    6.50
   4   0   3    2.90    5.80
  -4   0  -3   -4.60    4.80
   5   0   3 1534.45   67.99
  -5   0  -3 1559.04   69.69
  -5   0  -3 1704.23   67.09
  -5   0  -3 1494.95   66.49
  -5   0  -3 1598.84   68.39
   6   0   3   -6.10    5.20
   6   0   3   -3.90    7.30
  -6   0  -3  -12.10    6.80
  -6   0  -3   -3.80    6.90
   7   0   3   94.39   11.20
  -7   0  -3  117.59   18.40
  -7   0  -3  143.19   17.50
   7   0   3  113.49   16.60
  -7   0  -3  132.99   17.70
  -7   0  -3  114.39   13.80
  -7   0  -3   90.89   14.90
   7   0   3  115.29   17.10
  -7   0  -3  111.19   14.10
  -8   0  -3   -2.00    7.60
   8   0   3    7.40   10.90
   8   0   3    4.80    6.80
  -8   0  -3   12.70   13.10
   8   0   3    6.20   17.60
   8   0   3    9.30   10.30
  -8   0  -3    0.50   11.40
  -8   0  -3    9.90   12.70
  -9   0  -3   98.59   13.80
  -9   0  -3  154.88   17.90
  -9   0  -3   77.59   16.40
   9   0   3  136.29   21.20
   9   0   3  138.29   17.80
   9   0   3  110.99   14.60
  -9   0  -3  110.49   14.20
   9   0   3  139.19   25.00
  -9   0  -3   94.59   28.40
  -9   0  -3  160.08   17.40
  10   0   3   17.60   11.70
 -10   0  -3   -6.70   10.00
 -10   0  -3    8.60   10.50
  10   0   3   20.50   16.50
  10   0   3    7.70   12.10
 -10   0  -3   17.40   11.90
 -11   0  -3  417.06   29.40
 -11   0  -3  397.06   24.70
  11   0   3  427.16   29.40
  11   0   3  436.16   32.30
  11   0   3  413.36   37.40
 -11   0  -3  444.76   26.70
  12   0   3   -8.70   16.20
 -12   0  -3   -2.50    7.90
  12   0   3    8.10    9.60
  12   0   3    1.70   13.60
  13   0   3  115.19   14.20
 -13  -1   3   12.20    8.70
 -13  -1   3   10.50    7.10
  13  -1  -3    1.30    8.00
 -13   1   3   11.90    5.90
  13   1  -3   27.10   12.80
 -12  -1   3   33.40   11.50
  12  -1  -3   35.50   20.00
  12  -1  -3   42.40    9.70
  12  -1  -3   28.80   20.60
 -12  -1   3   20.30    9.90
  12   1  -3   56.89   12.40
 -12   1   3   53.49   11.40
 -12   1   3   30.50    9.90
  11  -1  -3  281.97   45.20
 -11  -1   3  361.36   27.50
 -11  -1   3  369.26   32.80
 -11  -1   3  336.27   28.90
  11  -1  -3  295.17   25.50
  11  -1  -3  333.77   28.20
  11  -1  -3  336.57   32.30
 -11  -1   3  356.06   25.50
  11  -1  -3  352.76   24.80
 -11   1   3  364.86   23.80
 -11   1   3  357.26   26.30
  11   1  -3  341.17   33.10
 -11   1   3  307.27   27.30
  11   1  -3  359.36   24.20
 -10  -1   3 1075.69   53.79
  10  -1  -3  978.60   56.09
 -10  -1   3 1031.70   56.09
  10  -1  -3  996.70   55.39
 -10  -1   3 1004.30   49.50
 -10  -1   3 1075.19   52.99
 -10  -1   3 1047.70   56.39
  10  -1  -3 1036.20   48.30
 -10  -1   3  980.20   64.19
  10   1  -3 1048.70   54.09
 -10   1   3 1058.89   51.29
  10   1  -3 1108.89   52.19
 -10   1   3  993.20   49.20
  10   1  -3  991.60   52.59
 -10   1   3 1011.10   52.69
  -9  -1   3  595.04   33.90
  -9  -1   3  589.64   38.40
  -9  -1   3  632.54   38.00
   9  -1  -3  652.23   40.40
   9  -1  -3  627.64   39.60
   9  -1  -3  610.64   33.70
  -9  -1   3  628.94   33.90
  -9  -1   3  654.33   46.00
   9   1  -3  606.44   40.70
   9   1  -3  618.94   36.80
   9   1  -3  653.53   36.00
  -9   1   3  543.55   43.80
  -9   1   3  618.54   34.50
  -9   1   3  620.34   35.60
  -8  -1   3  967.60   47.60
  -8  -1   3  950.70   51.39
  -8  -1   3 1002.00   56.99
   8  -1  -3 1003.40   51.79
   8  -1  -3 1032.50   52.59
  -8  -1   3  989.30   45.40
  -8  -1   3 1053.39   52.99
  -8  -1   3  975.40   48.00
   8  -1  -3 1022.70   46.20
  -8   1   3 1045.00   50.89
   8   1  -3 1061.19   49.70
  -8   1   3  959.70   47.10
  -8   1   3 1080.19   51.29
  -8   1   3 1011.90   48.20
   8   1  -3 1005.40   52.69
   8   1  -3  875.21   45.20
   8   1  -3 1034.30   50.59
  -8   1   3  927.31   48.60
   8   1  -3 1012.40   48.60
  -8   1   3  983.10   56.09
  -7  -1   3  385.36   25.40
   7  -1  -3  426.86   28.10
  -7  -1   3  422.36   27.20
  -7  -1   3  405.06   27.40
  -7  -1   3  416.66   31.10
  -7  -1   3  393.06   22.30
   7  -1  -3  402.86   22.60
   7  -1  -3  386.56   27.40
  -7   1   3  425.36   24.30
  -7   1   3  431.56   25.40
  -7   1   3  433.36   28.30
   7   1  -3  449.26   26.70
   7   1  -3  355.46   25.70
  -7   1   3  372.36   25.00
  -7   1   3  417.06   30.70
   7   1  -3  433.66   27.80
  -7   1   3  400.96   26.70
  -7   1   3  395.26   25.10
   7   1  -3  400.06   28.90
   7   1  -3  419.36   25.90
   7   1  -3  337.17   22.50
  -6  -1   3 2133.09   85.79
   6  -1  -3 2035.40   85.09
  -6  -1   3 1911.41   80.29
  -6  -1   3 2223.18   89.69
   6  -1  -3 1893.71   80.09
   6  -1  -3 1897.91   84.59
   6   1  -3 1892.11   85.49
  -6   1   3 2092.49   88.09
  -6   1   3 1806.02   79.39
   6   1  -3 2095.19   84.39
  -6   1   3 2048.00   84.59
  -5  -1   3  992.80   47.90
  -5  -1   3  930.11   45.00
  -5   1   3  960.50   44.90
  -5   1   3  987.70   47.70
   5   1  -3 1012.40   44.30
  -4  -1   3 2100.29   84.99
  -4  -1   3 1948.11   82.49
   4  -1  -3 2050.89   82.89
   4   1  -3 2052.49   81.89
  -4   1   3 2042.60   84.59
  -4   1   3 2030.70   82.69
  -3  -1   3 1457.55   62.59
   3  -1  -3 1594.64   62.99
  -3  -1   3 1603.54   64.39
  -3   1   3 1559.34   62.99
  -3   1   3 1569.04   64.39
   3   1  -3 1491.95   61.69
  -2  -1   3 2549.94   97.69
   2  -1  -3 2456.95   97.29
  -2   1   3 2489.45   97.49
   2   1  -3 2424.66   95.89
  -2   1   3 2620.14   98.39
  -1  -1   3 1104.79   44.00
   1  -1  -3 1106.39   44.70
  -1   1   3 1145.09   45.50
   0  -1  -3  367.96   17.10
   0  -1  -3  354.86   16.50
   0   1   3  367.76   16.90
   0   1   3  348.37   16.70
  -1  -1  -3  101.99    9.10
  -1  -1  -3   93.69    7.60
  -1   1  -3   90.79    8.60
  -2  -1  -3  377.26   19.60
  -2  -1  -3  379.06   18.20
  -2  -1  -3  340.27   16.90
  -2   1  -3  360.66   16.70
  -2   1  -3  340.07   15.00
  -2   1  -3  370.06   19.60
   2   1   3  332.47   17.80
  -3  -1  -3  482.65   25.70
   3  -1   3  451.55   23.80
  -3  -1  -3  494.55   24.70
  -3  -1  -3  492.85   23.80
  -3  -1  -3  464.15   22.60
  -3   1  -3  496.75   21.70
   3   1   3  480.75   24.20
  -3   1  -3  471.75   25.30
  -3   1  -3  471.55   23.50
  -4  -1  -3  103.29   11.70
  -4  -1  -3   73.99   10.10
  -4  -1  -3  101.99   12.90
   4  -1   3   85.89   11.20
  -4  -1  -3   94.59    9.90
  -4   1  -3  113.19   13.20
  -4   1  -3   86.29    9.50
   4   1   3   89.29   11.30
  -4   1  -3   92.59   11.40
  -5  -1  -3  823.92   39.60
  -5  -1  -3  793.42   42.60
   5  -1   3  782.42   36.50
  -5  -1  -3  838.92   38.70
   5   1   3  849.52   40.50
  -5   1  -3  882.31   37.90
  -5   1  -3  810.12   40.70
  -5   1  -3  832.12   41.60
   6  -1   3  404.06   23.50
   6  -1   3  361.36   28.10
  -6  -1  -3  453.45   26.70
  -6  -1  -3  408.26   24.90
  -6  -1  -3  447.26   26.80
  -6  -1  -3  437.06   30.30
   6  -1   3  463.85   28.30
  -6  -1  -3  405.06   23.20
  -6  -1  -3  421.36   26.50
  -6   1  -3  426.96   28.40
  -6   1  -3  458.45   28.40
   6   1   3  362.46   27.20
  -6   1  -3  403.26   25.00
   6   1   3  461.65   27.90
   6   1   3  416.46   23.80
  -6   1  -3  444.56   24.00
   7  -1   3  148.09   19.00
  -7  -1  -3  110.89   18.30
  -7  -1  -3  127.39   20.10
   7  -1   3  153.68   14.20
  -7  -1  -3  169.68   19.90
  -7  -1  -3  147.59   15.80
  -7  -1  -3  156.88   19.00
  -7  -1  -3  173.28   19.50
   7  -1   3  126.29   17.20
  -7  -1  -3  195.18   21.80
  -7  -1  -3  164.58   19.00
   7   1   3  145.59   17.30
  -7   1  -3  172.48   16.00
  -7   1  -3  156.18   19.10
   7   1   3  159.48   19.00
  -7   1  -3  131.69   19.00
  -7   1  -3  169.78   18.40
  -7   1  -3  138.39   15.80
   7   1   3  135.09   14.10
  -7   1  -3  184.88   21.10
  -8  -1  -3  341.57   25.70
  -8  -1  -3  319.47   26.50
  -8  -1  -3  336.77   25.80
  -8  -1  -3  353.76   27.70
   8  -1   3  356.46   22.30
  -8  -1  -3  333.67   24.40
   8  -1   3  320.07   26.80
  -8  -1  -3  344.17   25.30
   8  -1   3  282.37   27.70
  -8  -1  -3  326.37   31.60
  -8   1  -3  272.17   30.10
   8   1   3  390.66   29.30
   8   1   3  330.27   23.20
  -8   1  -3  328.67   23.00
   8   1   3  352.46   25.30
  -8   1  -3  329.27   25.60
   8   1   3  314.07   23.60
  -8   1  -3  294.17   22.90
  -8   1  -3  349.17   22.90
  -9  -1  -3  178.48   23.60
  -9  -1  -3  177.08   18.10
  -9  -1  -3  167.68   27.30
  -9  -1  -3  130.49   16.40
  -9  -1  -3  127.69   18.10
  -9  -1  -3  194.88   25.30
   9  -1   3  198.88   26.50
   9  -1   3  184.08   25.80
  -9   1  -3  153.78   15.10
  -9   1  -3  172.68   16.10
   9   1   3  141.99   17.50
   9   1   3  138.69   19.10
   9   1   3  175.08   19.70
   9   1   3  172.48   23.10
  -9   1  -3  173.58   18.70
 -10  -1  -3   15.10   10.80
  10  -1   3   -0.40    8.50
 -10  -1  -3   17.70   10.80
 -10  -1  -3  -22.50   26.90
 -10  -1  -3    4.30   10.30
 -10  -1  -3   -4.20   14.30
  10  -1   3   11.10   11.00
  10  -1   3   14.20   17.80
  10   1   3   22.50   13.40
  10   1   3   15.60   14.50
  10   1   3   26.20   13.60
  10   1   3    8.00    8.10
 -10   1  -3    5.50    9.10
 -11  -1  -3  158.68   17.40
 -11  -1  -3  145.79   16.00
 -11  -1  -3   98.69   16.20
  11  -1   3  164.38   19.30
  11  -1   3  223.18   27.20
  11  -1   3  109.79   24.80
  11   1   3  152.98   19.30
  11   1   3  128.19   23.40
 -11   1  -3  162.98   19.60
  11   1   3  136.39   19.50
 -11   1  -3  135.59   17.80
  12  -1   3    0.30    6.60
  12  -1   3    4.80   15.40
 -12  -1  -3    5.40    6.50
  12  -1   3   -5.80   13.30
 -12  -1  -3    8.70   10.00
  12   1   3    8.20    7.30
 -12   1  -3    9.20    8.00
  12   1   3    1.20   13.40
  13  -1   3    6.50    5.70
 -13  -1  -3    5.70    5.50
 -13   1  -3    2.90   10.80
  13   1   3    3.30    8.00
 -13   1  -3   10.30    6.50
  13   1   3    9.10    8.70
 -13  -2   3   66.89    9.30
 -13  -2   3   57.29    9.90
  13  -2  -3   84.69   10.60
 -13   2   3   59.19    9.10
 -12  -2   3   70.19   16.20
  12  -2  -3   88.09   13.20
  12  -2  -3   72.79   19.50
  12  -2  -3   83.09   33.10
 -12  -2   3  107.19   18.00
 -12  -2   3   51.09   17.80
  12  -2  -3   36.20   21.40
 -12  -2   3   78.79   22.60
 -12  -2   3  100.59   12.20
 -12   2   3   78.19   11.60
  12   2  -3   90.99   14.30
 -11  -2   3   70.99   14.70
  11  -2  -3   45.50   10.90
 -11  -2   3   45.60   23.80
 -11  -2   3   89.89   25.70
 -11  -2   3   45.30   13.80
 -11  -2   3   41.80    9.60
  11  -2  -3    2.20   17.70
  11  -2  -3   39.20   16.70
 -11   2   3   37.80   12.60
  11   2  -3   22.40   10.80
  11   2  -3   41.20   12.30
 -11   2   3   64.69   12.70
  11   2  -3   15.40   16.00
 -10  -2   3  474.75   30.20
 -10  -2   3  498.25   33.10
  10  -2  -3  450.75   27.80
 -10  -2   3  515.65   45.90
 -10  -2   3  453.25   36.60
 -10  -2   3  449.86   33.10
 -10  -2   3  450.85   29.60
  10  -2  -3  488.25   35.40
  10  -2  -3  496.25   36.80
 -10   2   3  447.36   29.70
 -10   2   3  419.96   27.20
  10   2  -3  460.65   30.40
  10   2  -3  448.36   29.80
 -10   2   3  444.66   27.60
  10   2  -3  441.56   32.50
  -9  -2   3  234.48   27.10
   9  -2  -3  216.08   25.20
  -9  -2   3  207.18   29.00
  -9  -2   3  221.78   21.60
   9  -2  -3  212.38   25.40
  -9  -2   3  213.58   19.70
  -9  -2   3  259.77   29.90
  -9  -2   3  253.87   24.80
  -9   2   3  223.58   20.70
   9   2  -3  232.58   21.90
  -9   2   3  233.28   20.60
   9   2  -3  230.78   23.90
  -9   2   3  216.78   32.00
  -9   2   3  265.27   22.10
  -9   2   3  242.38   24.60
   9   2  -3  240.08   21.80
  -8  -2   3  492.15   33.40
  -8  -2   3  469.25   27.30
   8  -2  -3  472.85   30.90
  -8  -2   3  452.85   35.00
  -8  -2   3  499.35   32.20
   8  -2  -3  474.45   31.60
  -8  -2   3  471.35   32.80
  -8  -2   3  447.86   29.10
   8  -2  -3  454.45   27.40
  -8   2   3  477.65   37.10
   8   2  -3  414.46   31.40
  -8   2   3  436.86   27.50
  -8   2   3  433.86   30.50
   8   2  -3  435.76   28.80
  -8   2   3  464.45   29.00
   8   2  -3  478.95   29.00
  -8   2   3  452.95   27.90
   8   2  -3  454.35   29.00
   8   2  -3  448.86   30.20
   7  -2  -3  161.58   15.20
  -7  -2   3  166.28   17.70
  -7  -2   3  143.99   19.10
   7  -2  -3  164.48   19.50
  -7  -2   3  157.78   21.60
  -7  -2   3  176.48   19.10
   7  -2  -3  137.99   17.60
  -7  -2   3  158.78   14.90
  -7   2   3  138.19   17.40
  -7   2   3  168.68   22.00
   7   2  -3  174.08   19.90
   7   2  -3  171.18   16.60
   7   2  -3  163.98   20.70
   7   2  -3  177.78   19.80
  -7   2   3  166.18   16.60
  -7   2   3  162.98   17.90
   7   2  -3  153.38   19.50
  -6  -2   3   35.20   10.00
   6  -2  -3   29.10    9.40
  -6  -2   3   20.30   10.50
   6  -2  -3   26.30    7.80
   6  -2  -3   33.30   10.50
  -6  -2   3   31.60    9.80
  -6   2   3   30.30   10.70
  -6   2   3   30.90    8.70
   6   2  -3   30.10    9.90
   6   2  -3   28.80    8.20
  -5  -2   3 2305.07   93.39
   5  -2  -3 2073.79   85.49
  -5  -2   3 2320.87   93.69
   5  -2  -3 2084.79   89.59
  -5  -2   3 2017.10   85.29
   5  -2  -3 2117.69   89.49
   5   2  -3 2177.78   87.49
  -5   2   3 2168.58   88.19
   5   2  -3 2053.99   90.89
   4  -2  -3  285.77   18.70
  -4  -2   3  260.17   18.40
  -4  -2   3  287.97   20.70
  -4   2   3  270.47   19.40
   4   2  -3  290.67   17.30
  -4   2   3  288.07   17.70
   3  -2  -3 2064.99   86.69
  -3  -2   3 1998.00   86.29
  -3  -2   3 2278.07   88.39
  -3   2   3 2221.68   86.39
  -3   2   3 2198.98   87.79
   3   2  -3 2172.58   84.39
   2  -2  -3  230.28   14.40
  -2  -2   3  223.98   14.30
   2   2  -3  239.18   11.50
  -2   2   3  205.58   16.30
  -1  -2   3   17.50    4.40
   1  -2  -3   22.70    5.60
  -1   2   3   26.30    5.80
  -1   2   3   21.60    5.60
  -1  -2  -3  207.48   13.20
  -1  -2  -3  204.78   14.50
  -1  -2  -3  175.78   13.20
   1   2   3  192.88   13.10
  -1   2  -3  199.28   13.60
  -2  -2  -3  464.05   24.20
  -2  -2  -3  478.25   22.90
  -2  -2  -3  492.75   25.60
  -2  -2  -3  522.75   26.40
  -2   2  -3  523.65   26.10
  -2   2  -3  479.55   21.20
   2   2   3  475.65   26.00
  -3  -2  -3  183.88   13.50
  -3  -2  -3  215.08   15.30
  -3  -2  -3  212.08   17.10
   3   2   3  201.48   15.10
  -3   2  -3  234.08   17.40
  -3   2  -3  201.48   12.40
  -4  -2  -3  173.58   14.90
  -4  -2  -3  129.49   15.60
  -4  -2  -3  159.58   17.30
  -4  -2  -3  178.08   13.20
   4  -2   3  190.38   18.80
   4   2   3  186.08   15.10
  -4   2  -3  150.78   10.40
  -4   2  -3  200.48   17.40
  -5  -2  -3  128.59   13.10
  -5  -2  -3  113.29   14.80
  -5  -2  -3   93.99   11.30
  -5  -2  -3  119.69   14.20
   5  -2   3  108.29   11.40
   5  -2   3  107.59   15.10
  -5  -2  -3  107.89   13.20
   5  -2   3   91.49   13.70
  -5  -2  -3  112.39   14.90
   5   2   3  107.49   12.50
  -5   2  -3   95.39   10.30
  -5   2  -3  134.19   17.10
   5   2   3   98.59   12.70
   5   2   3  119.59   14.70
  -5   2  -3  105.19    8.40
  -6  -2  -3   28.50   10.70
  -6  -2  -3    8.70    8.70
   6  -2   3   18.20   11.20
  -6  -2  -3    9.00    8.20
   6  -2   3   19.20    6.40
  -6  -2  -3    2.40    9.30
  -6  -2  -3   17.50   10.90
  -6  -2  -3   24.30   11.10
  -6  -2  -3   25.80    8.60
   6  -2   3   35.30   11.10
  -6   2  -3    6.10    9.60
   6   2   3   31.20   10.10
  -6   2  -3   21.00    7.70
   6   2   3   19.20    7.80
   6   2   3   17.50    9.40
   6   2   3   22.90   10.00
  -6   2  -3   35.30   10.80
  -6   2  -3   29.30   10.10
  -7  -2  -3  111.99   20.40
  -7  -2  -3  130.19   17.00
  -7  -2  -3  143.49   17.30
   7  -2   3   90.89   16.50
  -7  -2  -3  140.09   14.60
  -7  -2  -3  154.08   19.60
   7  -2   3  136.79   14.00
  -7  -2  -3  128.09   17.50
   7  -2   3  153.28   21.30
  -7   2  -3  124.49   15.20
  -7   2  -3  144.49   21.50
   7   2   3  140.79   18.00
   7   2   3  141.59   17.40
   7   2   3  120.09   16.80
  -7   2  -3  126.69   16.80
  -7   2  -3  133.99   10.10
   7   2   3  130.29   14.50
   8  -2   3  124.19   21.90
  -8  -2  -3  174.88   23.00
  -8  -2  -3  110.29   14.00
  -8  -2  -3  131.59   15.80
  -8  -2  -3  119.69   17.90
  -8  -2  -3  141.69   24.30
  -8  -2  -3  164.18   22.00
   8  -2   3  134.39   15.60
   8  -2   3   81.49   19.90
   8   2   3  136.59   19.50
  -8   2  -3  160.98   24.40
   8   2   3  139.69   19.50
   8   2   3  146.09   16.00
  -9  -2  -3   -2.40   12.00
  -9  -2  -3   10.80   14.20
  -9  -2  -3   10.60   18.40
  -9  -2  -3   19.40   10.60
  -9  -2  -3   -9.90   10.30
  -9  -2  -3    2.40   11.00
   9  -2   3   -2.40    7.20
   9  -2   3    2.00   18.00
   9   2   3   -2.40   11.00
  -9   2  -3    2.40   10.70
   9   2   3   13.20   12.50
   9   2   3   14.80   11.50
  -9   2  -3   18.60    8.90
 -10  -2  -3   79.19   28.80
  10  -2   3   60.99   23.00
 -10  -2  -3   43.00   14.20
 -10  -2  -3   35.50   17.10
  10  -2   3   63.09   11.80
 -10  -2  -3   46.50   14.40
  10   2   3   87.59   18.10
 -10   2  -3   42.80   19.40
  10   2   3   67.29   15.70
 -10   2  -3   71.89   14.30
 -11  -2  -3  243.08   26.40
 -11  -2  -3  293.17   22.00
  11  -2   3  282.27   35.30
  11  -2   3  291.07   24.90
 -11  -2  -3  286.67   21.60
 -11  -2  -3  290.37   25.30
  11  -2   3  289.07   22.00
 -11   2  -3  305.27   24.30
  11   2   3  301.97   23.90
  11   2   3  269.67   26.00
  11   2   3  241.48   27.80
 -11   2  -3  286.67   19.80
  12  -2   3  253.77   24.30
 -12  -2  -3  226.58   16.10
  12  -2   3  191.88   31.20
  12  -2   3  208.48   22.50
 -12  -2  -3  197.98   19.30
  12   2   3  222.28   18.60
 -12   2  -3  261.17   21.00
  12   2   3  217.28   23.40
 -12   2  -3  234.68   18.00
  12  -3  -3  398.46   46.30
 -12  -3   3  307.57   20.50
 -12  -3   3  349.67   24.60
  12  -3  -3  317.37   35.00
 -11  -3   3    4.60   10.10
 -11  -3   3   -8.70    8.80
 -11  -3   3   16.40   18.00
  11  -3  -3   -3.30   16.20
  11  -3  -3   -5.60   10.50
  11  -3  -3    3.70   10.50
  11   3  -3    3.80   18.60
 -11   3   3   -2.60    5.30
 -10  -3   3   38.70   17.50
 -10  -3   3   51.79   13.60
 -10  -3   3   25.20   14.00
 -10  -3   3   31.40   15.20
  10  -3  -3   10.00   14.80
  10  -3  -3   26.60   10.20
 -10  -3   3   33.70   18.60
 -10  -3   3   46.20   12.50
  10   3  -3   38.40   11.60
 -10   3   3   45.30   11.50
  10   3  -3   48.10   16.00
  -9  -3   3  366.86   26.00
   9  -3  -3  365.76   31.80
  -9  -3   3  358.96   33.40
   9  -3  -3  295.57   32.90
  -9  -3   3  330.37   27.40
  -9  -3   3  387.46   34.20
   9  -3  -3  360.66   24.60
  -9  -3   3  341.67   31.50
  -9  -3   3  365.36   37.10
  -9   3   3  338.87   19.60
   9   3  -3  338.67   23.30
  -9   3   3  381.66   29.30
   9   3  -3  273.17   26.70
   9   3  -3  398.66   28.00
   9   3  -3  334.47   26.30
  -9   3   3  346.07   25.40
  -8  -3   3  751.12   41.40
   8  -3  -3  783.42   45.30
   8  -3  -3  782.12   48.10
  -8  -3   3  762.12   44.40
  -8  -3   3  798.02   48.30
   8  -3  -3  766.52   38.70
  -8  -3   3  765.42   39.00
  -8  -3   3  699.33   45.80
  -8  -3   3  750.72   50.79
  -8  -3   3  815.62   47.60
  -8   3   3  754.22   39.10
   8   3  -3  663.73   43.20
  -8   3   3  758.82   39.80
  -8   3   3  779.42   42.70
   8   3  -3  781.52   42.60
  -8   3   3  816.02   38.50
   7  -3  -3    3.40    9.60
  -7  -3   3    9.10    6.90
  -7  -3   3    0.10   10.10
  -7  -3   3   13.10   10.70
  -7  -3   3    2.70   11.20
  -7  -3   3    8.80   11.20
  -7  -3   3   -1.90   18.30
   7  -3  -3    4.00    6.10
   7  -3  -3   -7.80   10.70
   7   3  -3  -20.00    9.90
   7   3  -3    8.20   10.70
  -7   3   3   -6.50    6.90
  -7   3   3    1.90   11.80
   7   3  -3   14.10    6.90
  -7   3   3   -2.00    5.80
  -7   3   3   -9.90    9.70
  -7   3   3   -9.90   18.60
  -7   3   3    0.00    6.20
   7   3  -3   -8.00   11.00
   7   3  -3    6.50   14.10
  -7   3   3    7.20   14.60
   6  -3  -3  849.91   40.00
  -6  -3   3  897.71   46.50
  -6  -3   3  823.32   39.80
   6  -3  -3  823.72   46.10
   6  -3  -3  898.31   45.70
  -6  -3   3  921.91   50.09
  -6   3   3  813.22   41.50
   6   3  -3  812.72   44.00
   6   3  -3  877.41   44.10
  -6   3   3  785.12   46.00
  -6   3   3  811.92   40.60
   6   3  -3  856.71   39.80
  -6   3   3  854.61   43.10
   6   3  -3  941.21   45.10
  -6   3   3  883.31   41.60
   5  -3  -3  169.38   18.30
  -5  -3   3  170.28   20.40
  -5  -3   3  168.98   13.80
   5  -3  -3  191.68   18.40
  -5  -3   3  166.78   18.70
   5  -3  -3  163.38   15.00
  -5  -3   3  195.38   19.00
   5   3  -3  161.78   16.90
  -5   3   3  173.48   18.40
  -5   3   3  187.78   15.00
   5   3  -3  183.38   13.90
  -4  -3   3 1649.73   71.89
   4  -3  -3 1585.74   70.79
  -4  -3   3 1727.93   73.49
   4  -3  -3 1529.65   66.39
  -4  -3   3 1598.84   66.69
   4   3  -3 1672.23   65.69
  -4   3   3 1794.72   68.49
  -4   3   3 1556.34   70.29
   4   3  -3 1526.95   69.09
  -3  -3   3  231.28   17.60
  -3  -3   3  219.48   17.60
   3  -3  -3  198.28   14.50
  -3  -3   3  230.48   17.90
  -3   3   3  209.78   17.50
   3   3  -3  222.08   11.90
  -3   3   3  245.68   15.40
   2  -3  -3  203.38   15.50
  -2  -3   3  201.28   17.40
  -2  -3   3  208.38   16.00
  -2   3   3  191.08   16.00
  -2   3   3  208.78   13.90
   1  -3  -3  224.48   15.80
  -1  -3   3  253.17   16.20
  -1   3   3  227.58   14.70
   0  -3   3 2494.45   99.99
   0  -3  -3 2433.66   99.79
   0  -3  -3 2529.45  102.79
   0  -3  -3 2369.36  100.39
   0   3   3 2717.23  101.49
  -1  -3  -3  729.93   35.50
  -1  -3  -3  724.83   35.30
  -1  -3  -3  780.52   37.70
   1   3   3  763.62   34.30
  -2  -3  -3  180.28   14.90
  -2  -3  -3  143.79   13.60
  -2  -3  -3  147.89   12.10
  -2  -3  -3  148.39   14.30
  -2  -3  -3  143.39   11.40
   2   3   3  163.98   13.30
  -2   3  -3  146.79   15.40
  -3  -3  -3  358.76   24.80
  -3  -3  -3  339.27   19.30
  -3  -3  -3  334.57   19.50
  -3  -3  -3  276.87   23.00
  -3  -3  -3  361.16   23.00
   3  -3   3  353.66   26.40
   3   3   3  393.56   25.10
  -3   3  -3  380.96   24.80
   3   3   3  358.66   21.10
   4  -3   3 1093.59   52.59
  -4  -3  -3 1002.30   45.50
  -4  -3  -3 1072.09   53.19
  -4  -3  -3 1040.30   50.39
  -4  -3  -3 1004.30   48.80
  -4  -3  -3 1021.90   49.20
   4   3   3 1088.09   49.70
   5  -3   3    6.10    6.30
  -5  -3  -3   18.10    8.50
   5  -3   3   29.20   10.40
  -5  -3  -3   15.10    9.90
  -5  -3  -3    9.70    6.90
   5  -3   3    2.50   12.30
  -5  -3  -3   32.10   10.50
  -5  -3  -3   20.00   10.30
  -5  -3  -3   17.20    9.50
   5   3   3   11.90    8.10
   5   3   3   -6.00   10.10
  -5   3  -3   12.00    7.10
   5   3   3   11.60    9.20
   5   3   3   21.70   10.40
  -5   3  -3   15.00    9.80
   5   3   3    4.00   10.50
  -6  -3  -3    1.80    8.70
  -6  -3  -3    0.60    9.50
  -6  -3  -3    4.80    6.50
  -6  -3  -3   -0.80    9.40
  -6  -3  -3   10.60   13.10
  -6  -3  -3    2.10    8.80
   6  -3   3   12.70    9.80
   6  -3   3  -26.70   13.60
   6  -3   3    2.70    7.40
   6   3   3    0.50    6.80
  -6   3  -3   12.70    9.50
   6   3   3   -5.90   10.00
  -6   3  -3    2.20    6.70
   6   3   3   -7.90    7.30
   6   3   3   15.60   11.10
  -6   3  -3    5.90    9.60
   6   3   3   32.70   11.90
  -7  -3  -3  162.08   17.90
  -7  -3  -3  175.38   25.80
   7  -3   3  137.49   15.20
  -7  -3  -3  182.18   22.30
  -7  -3  -3  155.28   20.20
   7  -3   3  127.09   23.20
  -7  -3  -3  154.28   19.90
  -7  -3  -3  143.09   21.40
   7  -3   3  142.69   18.00
  -7  -3  -3  132.79   15.50
  -7   3  -3  145.49   15.60
   7   3   3  148.59   20.20
   7   3   3  135.19   18.90
   7   3   3  139.39   17.90
  -7   3  -3  163.58   17.70
  -7   3  -3  156.28   16.60
  -7   3  -3  137.39   16.60
   7   3   3  128.29   17.40
  -8  -3  -3  352.76   30.80
   8  -3   3  325.97   30.70
  -8  -3  -3  313.97   22.80
   8  -3   3  274.37   32.40
  -8  -3  -3  369.86   27.80
  -8  -3  -3  343.47   25.40
  -8  -3  -3  294.77   27.30
  -8  -3  -3  255.77   32.90
  -8   3  -3  332.87   22.50
  -8   3  -3  308.87   26.20
   8   3   3  357.36   27.40
  -8   3  -3  345.77   25.00
   8   3   3  364.16   27.10
   9  -3   3   19.50   17.30
  -9  -3  -3   -0.20   12.90
  -9  -3  -3   20.70   21.60
  -9  -3  -3   20.00   13.00
   9  -3   3   45.60   20.50
  -9  -3  -3   29.70   12.50
  -9  -3  -3   38.00   11.60
  -9  -3  -3   19.40   11.70
   9  -3   3   24.10   10.00
   9   3   3   26.80   12.70
  -9   3  -3   34.40    9.80
   9   3   3    0.50   10.90
  -9   3  -3   24.50   18.30
  -9   3  -3   29.20   12.60
   9   3   3   24.60   14.00
 -10  -3  -3   32.70   12.80
  10  -3   3    9.10   28.00
 -10  -3  -3   18.80   14.70
 -10  -3  -3   31.40   11.80
 -10  -3  -3   43.10   18.70
  10  -3   3   24.90    9.80
 -10  -3  -3   30.20   11.70
 -10   3  -3   30.40   12.80
  10   3   3   15.60   11.10
  10   3   3   27.70   12.20
 -10   3  -3   26.20    8.80
  10   3   3    9.10   11.80
 -10   3  -3   27.40   12.00
  11  -3   3   52.49   11.60
 -11  -3  -3   43.90   20.40
 -11  -3  -3   72.89   16.10
  11  -3   3   78.99   11.70
 -11  -3  -3   80.79   10.90
 -11  -3  -3   95.79   12.50
 -11   3  -3   64.09   12.90
 -11   3  -3   62.09   10.00
  11   3   3   65.29   17.10
  11   3   3   86.99   16.80
  11   3   3   64.69   12.40
  11   3   3   67.69   11.50
 -12  -3  -3   -5.70   13.10
  12  -3   3   12.80    9.20
  12  -3   3   12.00    9.40
  12  -3   3    3.00    8.70
 -12  -3  -3   10.80    9.10
 -12  -3  -3    3.30    6.00
  12   3   3   15.90   17.40
  12   3   3    9.40    9.50
 -12   3  -3   10.80    5.90
 -12   3  -3   13.90    6.40
  12   3   3   11.60    7.70
 -12  -4   3   -0.10    5.20
  12  -4  -3    0.90    5.40
  12   4  -3    1.90    5.10
 -12   4   3    3.90    4.20
 -11  -4   3  126.69   14.20
  11  -4  -3  126.49   15.20
  11   4  -3  131.49   13.90
 -11   4   3  116.09   14.10
  10  -4  -3   20.40   18.70
 -10  -4   3   41.10   18.70
 -10  -4   3  -24.00   18.40
 -10  -4   3   19.90   11.50
 -10  -4   3   25.20   11.70
  10  -4  -3    7.40   14.10
 -10   4   3   11.40    8.60
  10   4  -3    5.70   16.40
  -9  -4   3  266.27   31.40
   9  -4  -3  190.68   19.60
   9  -4  -3  230.48   32.40
  -9  -4   3  215.48   26.60
   9  -4  -3  183.78   22.10
  -9  -4   3  195.88   19.10
   9   4  -3  153.48   20.90
  -8  -4   3  107.99   15.10
   8  -4  -3   95.49   12.90
  -8  -4   3  112.19   21.80
   8  -4  -3  108.19   19.60
   8  -4  -3   88.49   22.50
  -8  -4   3   88.89   13.40
  -8  -4   3   70.19   20.90
  -8  -4   3   65.89   19.70
  -8  -4   3  123.89   19.60
   8   4  -3   84.69   16.30
  -8   4   3   78.19   15.90
  -8   4   3  138.19   16.20
  -8   4   3  121.59   16.00
  -7  -4   3  138.79   17.50
   7  -4  -3  166.38   21.70
  -7  -4   3  129.29   19.50
  -7  -4   3  138.09   21.90
   7  -4  -3  143.39   24.40
  -7  -4   3  135.39   15.90
  -7  -4   3  151.18   21.90
  -7  -4   3  133.59   22.30
   7  -4  -3  128.19   14.80
   7   4  -3  132.09   19.30
  -7   4   3  133.59   15.90
   7   4  -3  183.68   22.90
  -7   4   3  127.99   16.60
  -7   4   3  160.88   18.50
   7   4  -3  123.19   18.40
   7   4  -3  117.19   21.20
  -7   4   3  135.09   16.70
   7   4  -3  129.09   18.40
   7   4  -3  116.19   16.60
  -6  -4   3   15.20   13.70
   6  -4  -3    8.20    7.20
   6  -4  -3   23.70    9.00
  -6  -4   3   31.40   12.30
  -6  -4   3    6.20    7.50
   6  -4  -3   27.90   14.60
  -6  -4   3   24.50   13.30
  -6  -4   3   17.90   11.00
  -6  -4   3   14.90   11.60
  -6   4   3   19.10    5.60
  -6   4   3   35.60   12.40
  -6   4   3   23.80    8.20
   6   4  -3   16.30   13.50
   6   4  -3   21.70    4.30
   6   4  -3   30.40   11.70
   6   4  -3    2.20   10.50
   6   4  -3   13.50   16.00
  -6   4   3    6.00   14.10
   6   4  -3   14.00   12.00
  -6   4   3    7.10    9.80
  -6   4   3   30.60   10.70
   5  -4  -3   -0.50   11.70
  -5  -4   3   -7.50    6.00
  -5  -4   3   12.20   10.80
  -5  -4   3   -5.60   10.70
   5  -4  -3    0.30    6.00
   5  -4  -3    7.60    9.30
  -5  -4   3   -9.70   10.50
   5   4  -3   -1.40   12.10
  -5   4   3   -4.90   11.50
   5   4  -3   13.20   11.10
   5   4  -3  -10.20   11.20
   5   4  -3   27.50   11.40
  -5   4   3    3.20    9.30
  -5   4   3    4.30    6.00
  -5   4   3   -2.80    6.70
  -4  -4   3  559.04   34.70
  -4  -4   3  585.54   35.80
   4  -4  -3  539.85   34.10
  -4  -4   3  520.35   33.30
  -4  -4   3  544.05   28.50
  -4   4   3  558.84   26.90
   4   4  -3  604.84   38.20
   4   4  -3  590.24   32.90
  -4   4   3  511.25   32.90
  -4   4   3  489.15   30.30
  -4   4   3  611.94   34.70
   4   4  -3  536.95   35.30
   3  -4  -3  115.29   16.00
  -3  -4   3  119.19   15.70
   3  -4  -3   82.39   11.30
  -3  -4   3   75.49    9.50
  -3  -4   3   96.49   14.20
  -3   4   3   84.49   13.40
   3   4  -3   99.59   13.90
  -2  -4   3  102.09   14.10
   2  -4  -3   97.09   14.00
   2  -4  -3  113.59   11.90
   2  -4  -3  122.59   16.00
  -2  -4   3   99.49   13.60
  -2  -4   3   93.89   10.70
  -2  -4   3   83.49   14.40
  -2   4   3   68.29    8.50
   2   4  -3   95.69   13.20
   1  -4  -3 1004.10   49.50
   1  -4  -3  997.30   43.20
  -1  -4   3  965.40   45.70
   1  -4  -3  971.90   46.90
  -1  -4   3  996.70   47.10
   1  -4  -3  948.31   44.50
  -1  -4   3  881.71   42.40
  -1   4   3 1032.00   42.90
   1   4  -3 1032.50   46.90
  -1   4   3 1028.90   47.60
   0  -4  -3   76.59   12.80
   0  -4   3   74.29   11.20
   0  -4  -3   78.19   11.20
   0  -4  -3   64.19    9.00
   0  -4  -3   66.49   11.60
   0   4   3   70.79    9.50
   0   4  -3   76.49   12.30
   0   4   3   79.29   12.10
  -1  -4  -3  325.07   21.30
  -1  -4  -3  320.77   19.30
  -1  -4  -3  299.37   22.70
  -1  -4  -3  327.37   24.20
   1  -4   3  315.87   21.60
   1   4   3  368.86   23.40
   1   4   3  342.07   19.40
  -2  -4  -3  160.58   14.10
  -2  -4  -3  162.58   15.20
  -2  -4  -3  158.88   16.50
  -2  -4  -3  171.28   17.00
   2  -4   3  162.08   14.30
  -2  -4  -3  172.98   19.40
  -2  -4  -3  137.89   15.50
   2   4   3  162.48   16.00
   2   4   3  174.68   17.40
  -3  -4  -3  228.38   17.00
  -3  -4  -3  231.08   19.90
  -3  -4  -3  232.28   20.60
   3  -4   3  263.27   18.10
  -3  -4  -3  242.18   23.00
  -3  -4  -3  242.68   20.70
   3   4   3  237.18   20.80
  -3   4  -3  231.48   21.70
   3   4   3  227.68   22.20
  -3   4  -3  252.97   22.70
   3   4   3  249.68   19.90
   3   4   3  254.57   18.50
  -4  -4  -3   -0.40    7.90
  -4  -4  -3  -11.80    7.90
  -4  -4  -3    1.70    7.50
   4  -4   3    7.40    5.80
  -4  -4  -3    0.60   10.60
  -4  -4  -3    2.90    8.20
   4   4   3  -10.20    7.80
  -4   4  -3    4.50    6.00
   4   4   3  -11.40    8.10
  -4   4  -3    3.30    8.60
   4   4   3   -2.90    7.00
   4   4   3   -6.80   10.60
  -4   4  -3    9.30    9.90
   4   4   3    4.10    6.40
  -5  -4  -3   50.79    9.30
  -5  -4  -3   29.50   11.50
  -5  -4  -3   24.70   11.40
  -5  -4  -3   33.40   11.60
   5  -4   3   19.10    8.70
  -5  -4  -3   37.20   12.10
  -5  -4  -3   -7.00   14.60
   5  -4   3   41.10   11.90
  -5  -4  -3   35.80   12.60
   5   4   3   30.60   10.50
  -5   4  -3   28.80   11.50
   5   4   3   61.19   18.80
  -5   4  -3   39.50   10.90
   5   4   3   39.00   12.30
   5   4   3   44.80   12.10
   5   4   3   17.30   10.40
   5   4   3   33.10    9.40
  -5   4  -3   31.80    7.60
  -5   4  -3   25.30   10.80
  -6  -4  -3  104.09   17.90
  -6  -4  -3   84.19   19.90
  -6  -4  -3  100.19   13.50
  -6  -4  -3   96.09   18.90
   6  -4   3  111.19   13.40
  -6  -4  -3   80.29   16.20
   6  -4   3   52.89   27.00
   6  -4   3   99.89   15.70
  -6  -4  -3  141.69   18.90
  -6  -4  -3  129.49   19.70
   6   4   3   74.09   14.10
   6   4   3   72.69   12.60
  -6   4  -3   89.99   14.00
   6   4   3   78.99   14.30
   6   4   3   79.49   14.70
  -6   4  -3  106.29   15.80
   6   4   3   76.69   15.80
  -6   4  -3  103.89   13.20
  -6   4  -3  105.59   14.70
  -7  -4  -3   18.00   13.20
   7  -4   3   29.70   13.60
   7  -4   3   48.20   27.60
  -7  -4  -3   21.50   13.60
  -7  -4  -3   40.00   18.60
  -7  -4  -3   23.90   14.10
  -7  -4  -3   13.50   12.60
  -7  -4  -3   16.50   11.10
  -7   4  -3   14.60    7.60
   7   4   3   26.70    9.80
  -7   4  -3   23.10   11.30
  -7   4  -3   35.70   12.20
   7   4   3    7.20   10.70
   7   4   3   27.20   12.00
  -7   4  -3   28.70   11.00
   7   4   3   29.40   12.00
  -8  -4  -3   19.10   20.00
  -8  -4  -3   15.10   16.50
  -8  -4  -3   26.50   15.70
  -8  -4  -3   20.40   12.60
   8  -4   3   11.10    8.60
  -8  -4  -3   11.50   14.00
   8  -4   3   44.10   31.60
  -8  -4  -3   41.50   10.90
   8  -4   3   -3.50   14.80
  -8  -4  -3   41.00   10.40
  -8   4  -3   13.90    7.80
   8   4   3   12.50   10.00
  -8   4  -3   19.00   12.50
   8   4   3   21.20   11.10
   8   4   3   28.20   13.90
  -8   4  -3   19.20    8.70
  -8   4  -3   19.60   11.30
   8   4   3   21.30   11.70
  -9  -4  -3  197.08   21.60
  -9  -4  -3  197.68   20.60
   9  -4   3  117.09   24.80
   9  -4   3  202.98   18.90
  -9  -4  -3  193.48   18.00
  -9  -4  -3  149.88   19.80
  -9  -4  -3  205.88   23.20
   9  -4   3  186.48   41.40
  -9   4  -3  198.98   16.80
   9   4   3  174.28   21.20
   9   4   3  211.48   24.80
   9   4   3  176.18   21.60
  -9   4  -3  181.18   22.20
  -9   4  -3  160.98   19.80
   9   4   3  192.18   20.10
 -10  -4  -3  -15.20    8.70
 -10  -4  -3   16.90   13.20
 -10  -4  -3    6.90   15.70
 -10  -4  -3    7.10   15.10
  10  -4   3   -1.70    8.10
 -10   4  -3    0.80    6.30
 -10   4  -3   -0.20    9.90
  10   4   3   -2.20    6.50
  10   4   3    3.10   10.10
 -10   4  -3    0.50    7.10
  10   4   3   -9.60    8.90
  11  -4   3   -1.50    7.90
  11  -4   3    7.30    7.10
 -11  -4  -3   -7.90   11.00
 -11  -4  -3    7.20    6.30
 -11  -4  -3   11.00   13.00
 -11   4  -3    3.80    5.30
  11   4   3  -17.00   13.80
  11   4   3   -3.10    8.50
  11   4   3   15.70   12.60
  11  -5  -3   33.30   13.40
 -11  -5   3   32.80    7.40
  11   5  -3   22.20    7.30
  11   5  -3    9.00    7.30
 -11   5   3   19.60    5.70
 -10  -5   3   15.90    9.90
  10  -5  -3   35.30   15.50
 -10  -5   3   35.20   10.90
  10  -5  -3   82.69   16.20
  10   5  -3   36.20    9.40
 -10   5   3   48.60    8.70
  -9  -5   3   74.29   12.70
   9  -5  -3  101.99   30.60
   9  -5  -3   53.79   17.10
   9  -5  -3  116.49   24.00
  -9  -5   3   62.39   25.20
  -9  -5   3   90.39   13.20
   9   5  -3   62.39   17.30
   9   5  -3   55.39   11.40
  -9   5   3   67.69   12.70
  -9   5   3   78.69   11.20
   8  -5  -3  663.83   42.80
   8  -5  -3  655.03   35.40
  -8  -5   3  532.15   51.09
  -8  -5   3  680.33   38.20
  -8  -5   3  612.04   35.00
  -8   5   3  673.13   37.60
   8   5  -3  579.04   35.50
   8   5  -3  592.74   38.80
  -8   5   3  634.64   33.40
  -8   5   3  587.44   35.00
   7  -5  -3   28.70   21.50
  -7  -5   3    8.30   16.00
  -7  -5   3   13.50    9.30
   7  -5  -3    0.30   10.70
   7  -5  -3    7.90    8.00
  -7  -5   3   27.00   14.90
  -7  -5   3   42.80   13.60
   7   5  -3   13.90   13.30
  -7   5   3    3.70   10.60
   7   5  -3   42.10   17.40
  -7   5   3   13.50    7.90
  -7   5   3   13.90    8.30
  -7   5   3   16.90   11.60
   7   5  -3   18.50    9.40
   7   5  -3    6.80   18.70
   7   5  -3   10.40    8.90
  -6  -5   3  350.66   35.80
  -6  -5   3  395.26   29.40
  -6  -5   3  382.06   25.90
   6  -5  -3  402.46   31.00
   6  -5  -3  378.26   25.10
   6   5  -3  346.07   30.70
  -6   5   3  354.46   26.60
  -6   5   3  382.86   28.60
  -6   5   3  390.26   24.40
   6   5  -3  395.86   30.90
  -6   5   3  361.56   27.20
   6   5  -3  371.76   27.70
  -5  -5   3  520.95   37.00
   5  -5  -3  527.05   35.20
  -5  -5   3  543.05   31.50
   5  -5  -3  501.75   39.60
   5  -5  -3  531.65   29.30
  -5  -5   3  462.15   38.40
  -5  -5   3  535.05   34.80
   5  -5  -3  503.95   39.70
  -5  -5   3  548.55   41.50
   5   5  -3  472.65   29.80
  -5   5   3  567.04   34.00
  -5   5   3  511.25   28.60
  -5   5   3  518.55   32.30
   5   5  -3  444.96   31.30
   5   5  -3  546.75   34.30
   5   5  -3  472.15   31.50
   5   5  -3  470.15   33.50
  -4  -5   3  162.58   22.20
   4  -5  -3  192.68   15.80
   4  -5  -3  196.18   24.60
  -4  -5   3  158.48   24.20
  -4  -5   3  178.48   17.10
   4  -5  -3  198.08   24.60
  -4  -5   3  181.18   24.00
   4   5  -3  149.59   18.40
  -4   5   3  182.48   16.60
   4   5  -3  144.19   18.10
  -4   5   3  189.48   20.50
  -4   5   3  159.28   20.60
   4   5  -3  179.28   21.40
   4   5  -3  193.48   23.70
  -4   5   3  178.18   19.80
   4   5  -3  166.18   17.00
   4   5  -3  177.38   18.50
   4   5  -3  186.08   20.90
  -3  -5   3 1531.85   66.09
  -3  -5   3 1536.65   71.59
   3  -5  -3 1556.74   74.89
  -3  -5   3 1484.65   69.29
   3  -5  -3 1633.34   66.59
   3  -5  -3 1588.04   76.79
  -3  -5   3 1367.96   74.89
  -3  -5   3 1549.45   74.49
   3   5  -3 1466.95   69.99
  -3   5   3 1526.15   70.39
  -3   5   3 1605.34   69.29
   3   5  -3 1561.64   71.99
   3   5  -3 1552.74   71.49
  -3   5   3 1552.24   65.99
   3   5  -3 1617.74   71.39
  -3   5   3 1518.55   68.49
   3   5  -3 1369.36   68.89
   3   5  -3 1571.64   66.29
  -2  -5   3  252.47   21.80
  -2  -5   3  267.77   26.40
   2  -5  -3  267.87   22.80
  -2  -5   3  243.08   18.70
   2  -5  -3  249.28   17.90
   2  -5  -3  221.08   23.60
  -2  -5   3  223.78   29.50
   2  -5  -3  260.87   24.40
  -2  -5   3  213.68   20.60
  -2   5   3  202.08   21.50
   2   5  -3  263.57   29.60
   2   5  -3  225.98   19.00
  -2   5   3  257.37   25.40
  -2   5   3  235.98   18.50
   2   5  -3  204.88   22.30
   2   5  -3  254.87   24.90
   2   5  -3  258.37   22.00
   2   5  -3  227.78   23.10
  -2   5   3  195.78   23.40
   1  -5  -3  411.86   24.00
   1  -5  -3  398.06   30.00
  -1  -5   3  406.06   27.70
  -1  -5   3  489.35   27.70
   1  -5  -3  505.75   37.20
  -1  -5   3  379.16   28.10
   1  -5  -3  383.16   29.50
  -1  -5   3  357.56   25.70
   1   5  -3  393.66   30.00
  -1   5   3  414.96   27.90
  -1   5   3  410.16   28.00
   1   5  -3  410.46   28.20
   1   5  -3  396.96   28.40
   1   5  -3  366.56   28.10
  -1   5   3  435.96   28.80
  -1   5   3  425.76   25.00
   0  -5  -3    7.10    9.50
   0  -5  -3   20.60   11.40
   0  -5  -3   -0.80    9.40
   0  -5  -3   -9.70   11.60
   0  -5  -3   12.00   10.50
   0  -5  -3    9.30    6.40
   0  -5   3   12.50    8.50
   0  -5   3    8.70    6.40
   0   5  -3    5.80    6.80
   0   5   3   15.80   12.30
   0   5  -3   22.80   13.00
   0   5  -3   20.00   17.90
   0   5   3   12.30    8.60
   0   5  -3    2.50   10.80
   0   5   3   12.50    8.80
   0   5   3    6.30    7.80
   0   5   3  -17.80    9.90
   0   5   3   10.70    4.30
   0   5  -3    6.60   10.30
   0   5   3   10.30    7.70
  -1  -5  -3  143.99   15.30
  -1  -5  -3  118.79   17.70
  -1  -5  -3  144.79   17.70
  -1  -5  -3  148.79   18.00
  -1  -5  -3  182.28   15.50
   1  -5   3  164.98   19.10
   1  -5   3  153.68   15.70
   1   5   3  140.69   16.40
   1   5   3  139.59   16.80
  -1   5  -3  174.38   21.90
  -1   5  -3  143.49   16.20
   1   5   3  144.09   17.60
   1   5   3  175.08   11.60
  -1   5  -3  157.88   20.30
   1   5   3  168.18   22.10
  -2  -5  -3    4.20   10.10
   2  -5   3   -7.90    6.30
  -2  -5  -3    8.40   10.00
  -2  -5  -3    6.50   10.50
  -2  -5  -3    7.60    7.00
  -2  -5  -3    8.60   10.40
  -2  -5  -3    1.80    9.20
   2  -5   3   -1.70    7.10
   2   5   3    6.10    5.10
   2   5   3   -6.70   12.10
   2   5   3   -9.60    7.00
   2   5   3  -12.70    9.50
  -2   5  -3    9.10   10.30
   2   5   3    7.40    6.60
   2   5   3  -12.60   12.80
  -2   5  -3    4.50   11.80
  -2   5  -3   11.10    7.60
   2   5   3    2.90   12.20
  -2   5  -3   13.30    9.70
  -3  -5  -3  108.99   19.70
  -3  -5  -3  111.39   15.60
   3  -5   3  122.59   17.40
  -3  -5  -3  119.69   16.70
  -3  -5  -3  145.29   15.30
   3  -5   3  115.09   13.20
  -3  -5  -3   72.89   16.00
  -3   5  -3  158.18   21.20
   3   5   3   99.69   16.90
   3   5   3  144.09   18.90
  -3   5  -3  103.29   15.30
   3   5   3  107.49   17.30
   3   5   3  126.79   13.00
   3   5   3  125.49   15.40
  -3   5  -3   98.29   14.80
   3   5   3   80.59   14.70
   3   5   3   68.49   16.90
   3   5   3  123.19   15.50
  -3   5  -3  129.79   12.40
  -4  -5  -3   10.40   12.30
  -4  -5  -3    5.40   11.50
  -4  -5  -3  -13.80    9.20
  -4  -5  -3   15.70    8.20
  -4  -5  -3   -3.60   12.10
   4  -5   3   10.80    6.60
  -4  -5  -3   -8.20   12.20
   4  -5   3    3.30    9.90
   4   5   3    4.70    7.40
  -4   5  -3    6.80    7.30
   4   5   3   -6.60   10.90
   4   5   3   -9.10    5.80
   4   5   3   26.40   10.10
  -4   5  -3   -0.70    8.90
  -4   5  -3   -9.50    5.40
   4   5   3   -1.40   13.30
   4   5   3  -22.90   12.60
  -4   5  -3    5.00    6.70
   4   5   3    1.80    6.70
  -4   5  -3   35.60   14.50
   5  -5   3  508.65   29.30
  -5  -5  -3  493.25   36.40
  -5  -5  -3  525.75   30.00
   5  -5   3  494.05   33.80
  -5  -5  -3  509.35   34.30
  -5  -5  -3  521.95   36.80
  -5  -5  -3  479.35   39.90
  -5  -5  -3  501.25   32.70
   5   5   3  487.15   29.40
   5   5   3  506.95   31.90
  -5   5  -3  416.46   34.80
  -5   5  -3  510.45   32.30
   5   5   3  487.15   33.50
  -5   5  -3  551.94   32.40
   5   5   3  515.75   35.40
   5   5   3  597.84   36.90
  -5   5  -3  537.85   26.90
  -5   5  -3  496.55   32.60
  -6  -5  -3   89.89   19.80
   6  -5   3  117.79   14.30
  -6  -5  -3  102.79   13.60
  -6  -5  -3  112.99   18.30
  -6  -5  -3  103.39   15.60
   6  -5   3  138.59   18.60
  -6  -5  -3  147.59   21.20
   6   5   3   76.39   18.50
  -6   5  -3  112.09   13.30
  -6   5  -3  109.09   16.10
  -6   5  -3  146.29   17.20
   6   5   3  148.29   14.70
   6   5   3  123.09   16.30
   6   5   3  116.69   16.90
   6   5   3  148.09   22.20
   6   5   3  100.29   14.30
  -6   5  -3  143.39   17.70
  -7  -5  -3  338.57   33.00
  -7  -5  -3  310.07   36.00
  -7  -5  -3  323.37   23.50
   7  -5   3  314.97   22.60
  -7  -5  -3  329.37   31.50
   7  -5   3  301.17   29.30
  -7  -5  -3  312.37   23.60
  -7  -5  -3  370.46   30.10
  -7   5  -3  291.97   25.70
   7   5   3  299.67   23.30
  -7   5  -3  296.67   24.80
   7   5   3  273.57   18.00
   7   5   3  322.57   26.30
  -7   5  -3  276.27   25.80
   7   5   3  291.67   26.10
  -7   5  -3  281.17   19.90
   8  -5   3  152.98   17.50
  -8  -5  -3  108.49   19.00
  -8  -5  -3  134.39   16.20
  -8  -5  -3  130.79   22.60
  -8  -5  -3  153.68   21.70
  -8  -5  -3  175.88   17.30
   8  -5   3  141.69   21.40
  -8  -5  -3   65.39   29.00
   8   5   3  176.28   23.40
  -8   5  -3  105.79   14.90
  -8   5  -3  139.79   17.70
  -8   5  -3  173.08   16.00
   8   5   3  137.79   17.60
  -8   5  -3  113.39   15.20
   9  -5   3   16.10   44.20
  -9  -5  -3    5.70   15.30
  -9  -5  -3    9.20   13.50
  -9  -5  -3    9.90   17.10
  -9  -5  -3   37.40   14.10
   9  -5   3    4.90    8.30
  -9  -5  -3   -0.40    6.60
   9   5   3   -4.00   13.70
  -9   5  -3   11.50    6.20
  -9   5  -3   16.90    8.60
   9   5   3    8.20    7.20
  -9   5  -3    8.30   10.60
  -9   5  -3    6.50   11.80
  10  -5   3    7.10    8.50
 -10  -5  -3    9.70    9.20
 -10  -5  -3    5.40   11.10
 -10  -5  -3    2.90    7.00
 -10   5  -3    1.80   10.90
  10   5   3    0.00    6.10
  10   5   3   -2.80    6.70
 -10   5  -3    3.10    5.30
  10   5   3  -11.00    9.40
 -10   5  -3    6.00    7.20
 -11  -5  -3    8.00    7.70
 -10  -6   3   47.40    8.00
  10  -6  -3   24.50    8.30
  10  -6  -3   27.00   15.00
  10   6  -3   31.60   10.50
 -10   6   3   32.00    6.00
  10   6  -3   47.50    7.80
  -9  -6   3    3.20    9.30
   9  -6  -3   24.10   10.60
  -9  -6   3   13.00    9.00
   9  -6  -3   18.40   13.80
   9   6  -3    8.70   10.00
  -9   6   3    9.20    6.10
   9   6  -3    2.30    8.40
  -9   6   3   -0.40    8.60
   8  -6  -3    5.00   13.50
  -8  -6   3    3.80   35.30
   8  -6  -3   22.20    9.40
  -8  -6   3   11.30   11.00
  -8  -6   3   21.50   10.20
   8   6  -3   14.40    8.10
  -8   6   3    7.50   14.50
  -8   6   3   17.60   10.30
   8   6  -3   17.20   23.50
   8   6  -3   18.00    9.00
  -8   6   3   14.20    5.40
   7  -6  -3   20.20   25.30
   7  -6  -3   43.90   10.70
  -7  -6   3   52.99   11.70
  -7  -6   3   44.10   13.00
  -7  -6   3   57.89   23.20
  -7  -6   3   76.59   30.20
   7  -6  -3   38.10   14.50
   7   6  -3   53.69   10.90
   7   6  -3   45.40   15.20
  -7   6   3   30.30   11.00
  -7   6   3   17.70   11.50
   7   6  -3   44.30   12.80
   7   6  -3   39.30   25.10
   7   6  -3   50.49   14.20
  -7   6   3   35.10   11.00
  -7   6   3   40.60    9.10
  -6  -6   3   41.90   11.40
  -6  -6   3   78.99   25.10
   6  -6  -3   62.09   23.00
   6  -6  -3   63.69   13.60
   6   6  -3   82.79   17.00
   6   6  -3   58.99   18.00
   5  -6  -3  266.27   27.30
   5  -6  -3  240.78   31.90
  -5  -6   3  247.98   25.20
   5  -6  -3  304.87   22.00
  -5  -6   3  264.77   33.90
  -5  -6   3  224.98   46.00
  -5  -6   3  269.07   24.80
   5   6  -3  289.37   27.80
  -5   6   3  283.37   25.20
  -5   6   3  268.17   24.60
   5   6  -3  241.28   25.70
   5   6  -3  295.47   26.80
   5   6  -3  289.57   26.30
   5   6  -3  267.87   20.80
  -5   6   3  259.07   20.20
   4  -6  -3  260.07   31.00
  -4  -6   3  336.57   30.20
  -4  -6   3  290.87   26.40
  -4  -6   3  282.97   26.50
   4  -6  -3  283.97   21.50
  -4  -6   3  316.07   25.00
   4  -6  -3  256.97   43.60
   4   6  -3  303.27   27.30
   4   6  -3  298.57   29.10
  -4   6   3  291.47   26.80
  -4   6   3  307.17   26.10
   4   6  -3  303.57   27.30
  -4   6   3  258.27   24.30
   4   6  -3  304.87   21.40
  -4   6   3  259.37   19.80
   4   6  -3  255.77   26.10
  -3  -6   3  898.61   50.49
   3  -6  -3  755.62   44.70
   3  -6  -3  858.71   53.99
  -3  -6   3  867.31   45.40
  -3  -6   3  862.41   52.69
  -3  -6   3  874.31   47.50
   3  -6  -3  798.52   53.79
  -3   6   3  905.21   46.30
  -3   6   3  834.12   44.80
   3   6  -3  868.81   41.30
  -3   6   3  862.81   47.60
   3   6  -3  947.31   50.29
   3   6  -3  893.41   46.90
   3   6  -3  830.62   46.40
  -3   6   3  904.21   41.80
  -2  -6   3   24.50    8.70
   2  -6  -3   22.40   13.40
   2  -6  -3   54.69   14.90
  -2  -6   3   16.90   16.60
  -2  -6   3   29.20   17.80
  -2  -6   3   16.00   13.50
   2  -6  -3   17.40    8.20
  -2   6   3   32.90    8.60
   2   6  -3   30.30    9.40
   2   6  -3   41.10   13.20
  -2   6   3    9.60   10.40
   2   6  -3   40.30   10.30
   2   6  -3    6.00   12.10
  -2   6   3   32.40   10.90
   2   6  -3   19.80   12.50
   1  -6  -3   81.39   19.20
  -1  -6   3   69.79   11.50
  -1  -6   3   76.69   15.10
  -1  -6   3   88.19   19.50
   1  -6  -3   83.69   18.30
   1  -6  -3   69.89   11.40
  -1   6   3   69.79   14.00
   1   6  -3   51.19   13.80
  -1   6   3   61.89   15.60
  -1   6   3  107.49   16.30
   1   6  -3   76.69   14.60
   1   6  -3   69.69   16.10
  -1   6   3   61.19   10.90
   0  -6  -3  139.09   22.00
   0  -6  -3  146.79   16.10
   0  -6   3  137.49   20.30
   0  -6   3  145.39   17.10
   0  -6   3  122.69   17.50
   0  -6  -3  116.79   21.10
   0   6   3  141.29   18.30
   0   6  -3  149.59   20.10
   0   6   3  148.69   20.20
   0   6   3  143.89   15.90
   0   6  -3  178.98   23.80
   0   6   3  144.29   20.40
   0   6  -3  126.99   17.50
  -1  -6  -3   25.60   13.90
   1  -6   3   57.09   14.80
  -1  -6  -3   33.10    9.30
   1  -6   3   54.49   14.50
  -1  -6  -3   33.80   17.20
   1  -6   3   29.30    9.00
  -1  -6  -3   21.10   14.50
  -1  -6  -3   50.89   17.90
  -1  -6  -3   42.50   12.20
  -1   6  -3   54.89   15.00
   1   6   3   22.30   14.60
   1   6   3   25.30   11.70
  -1   6  -3   24.90   12.10
   1   6   3   24.50    9.60
   1   6   3   12.50   17.30
  -1   6  -3   37.70   11.90
   1   6   3   50.29   14.20
  -2  -6  -3   30.30   12.00
  -2  -6  -3    8.60   11.80
  -2  -6  -3   11.30   15.20
  -2  -6  -3    4.00   12.90
   2  -6   3   15.00   12.20
   2  -6   3   28.70    9.80
  -2  -6  -3   37.80   15.80
  -2  -6  -3   38.50   11.70
  -2   6  -3   20.90   11.50
   2   6   3   37.50   14.80
   2   6   3   27.60   11.50
  -2   6  -3   38.50   15.00
   2   6   3   16.70    9.10
  -2   6  -3   19.50   11.40
   2   6   3   14.30   11.60
  -2   6  -3   30.80    8.30
  -3  -6  -3  -15.90    9.90
  -3  -6  -3   -0.60    7.70
  -3  -6  -3   -4.70   11.20
   3  -6   3    4.40    8.00
  -3  -6  -3   17.30   14.30
   3  -6   3    7.30   11.80
  -3  -6  -3    9.00   14.20
   3   6   3   30.10   14.30
  -3   6  -3   11.10   10.00
   3   6   3   16.50   10.70
  -3   6  -3    0.00   12.30
   3   6   3   15.00   10.10
  -3   6  -3    2.00    7.10
   3   6   3   -4.70    8.00
   3   6   3    4.40   13.70
   3   6   3    7.60   11.70
  -3   6  -3   -2.10    9.30
  -3   6  -3  -10.10    9.80
  -4  -6  -3   10.70    8.50
  -4  -6  -3   20.40   14.30
   4  -6   3   12.30    7.50
  -4  -6  -3   19.50   15.80
  -4  -6  -3   13.90   12.10
  -4  -6  -3   -1.00   10.90
  -4  -6  -3   40.00   18.20
   4  -6   3   -7.50   16.70
   4   6   3   -6.70   12.40
  -4   6  -3    3.00   10.20
   4   6   3   15.70   13.40
  -4   6  -3   -2.10    5.70
  -4   6  -3   -2.50    9.60
   4   6   3   12.70   13.80
   4   6   3    6.80    7.90
   4   6   3   16.10    8.80
  -4   6  -3    3.60   13.50
  -4   6  -3    1.50   15.80
  -4   6  -3    2.90   10.20
   5  -6   3   90.19   12.70
  -5  -6  -3   91.29   23.90
  -5  -6  -3   74.69   15.60
   5  -6   3   81.49   20.60
  -5  -6  -3   94.19   13.40
  -5  -6  -3   61.39   21.20
   5  -6   3   87.99   16.90
  -5  -6  -3   92.89   20.40
  -5  -6  -3  114.29   17.30
  -5   6  -3   88.59   15.10
   5   6   3   76.39   17.90
   5   6   3   68.89   16.80
  -5   6  -3   92.79   14.70
  -5   6  -3   75.89   14.10
   5   6   3   60.99   16.50
  -5   6  -3  104.29   11.00
   5   6   3   86.39   15.60
   5   6   3   71.29   13.10
  -6  -6  -3  -11.00   21.20
  -6  -6  -3   18.40   11.50
   6  -6   3    7.90   13.00
  -6  -6  -3   19.80   19.60
  -6  -6  -3    2.40   15.50
  -6  -6  -3    5.70    9.10
   6  -6   3   13.30    8.30
  -6  -6  -3   19.90   13.60
   6   6   3   -1.60    8.80
   6   6   3    6.40   14.00
  -6   6  -3    5.90    7.30
  -6   6  -3    2.60   10.10
   6   6   3   16.80   17.10
  -6   6  -3   -2.60    9.60
  -6   6  -3   -2.60    9.70
   6   6   3   10.10   13.70
  -6   6  -3    5.10   11.50
   7  -6   3   18.90   15.70
  -7  -6  -3  -12.70   15.20
   7  -6   3   -6.90   13.50
  -7  -6  -3    4.90   13.00
  -7  -6  -3    7.70    7.80
  -7   6  -3   15.50   11.90
  -7   6  -3   -9.20    6.00
  -7   6  -3    1.00    9.90
  -7   6  -3   -4.80    8.50
  -7   6  -3   12.60   10.20
   7   6   3   17.90   13.80
   7   6   3   -3.10   13.60
   7   6   3   -1.10    8.80
   8  -6   3  441.36   25.80
  -8  -6  -3  434.16   26.20
   8  -6   3  368.26   32.10
  -8  -6  -3  353.56   37.60
  -8  -6  -3  355.96   28.90
   8   6   3  410.36   30.50
   8   6   3  416.76   26.80
  -8   6  -3  448.06   28.00
  -8   6  -3  436.66   25.10
   8   6   3  403.66   27.50
  -8   6  -3  397.46   19.00
  -8   6  -3  452.15   33.50
  -9  -6  -3  144.89   19.70
  -9  -6  -3  132.19   13.40
   9  -6   3  158.18   15.60
  -9   6  -3  100.29   13.20
   9   6   3  138.39   15.50
   9   6   3  114.79   15.20
   9   6   3  139.89   16.30
  -9   6  -3  142.59   14.30
  -9   6  -3  124.49   15.70
  -8  -7   3   80.49   11.30
   8  -7  -3   85.19   12.70
   8  -7  -3  105.89   11.60
  -8  -7   3   88.19   11.80
   8   7  -3   96.59   17.30
   8   7  -3  104.19   11.50
  -8   7   3   74.09   10.10
   7  -7  -3   28.80    9.10
  -7  -7   3   25.30   10.90
   7  -7  -3   -4.50   13.30
  -7  -7   3   40.30   19.50
  -7   7   3   26.70   10.10
   7   7  -3   24.20    6.70
   7   7  -3   23.30   12.00
  -7   7   3   37.60    7.90
   7   7  -3   20.50   10.20
  -7   7   3   32.40    6.40
   6  -7  -3    6.30    9.70
  -6  -7   3  -27.60   18.60
  -6  -7   3    0.20   10.30
   6  -7  -3   10.30    8.60
  -6  -7   3    6.20    9.70
  -6   7   3   14.90    6.60
   6   7  -3   12.20   11.50
  -6   7   3    5.50   10.80
   6   7  -3   -0.90   10.40
  -6   7   3    2.60    8.80
  -6   7   3    4.00    9.80
   6   7  -3    5.80    6.40
  -5  -7   3   19.10   17.70
  -5  -7   3   27.30   15.70
  -5  -7   3    3.30   10.90
  -5   7   3   14.50    7.00
  -5   7   3   -4.40    9.30
   5   7  -3   -5.50   10.70
   5   7  -3   10.10    8.40
   5   7  -3  -16.00   12.60
  -5   7   3    2.40   10.40
   5   7  -3    8.60   12.40
  -4  -7   3   29.40   24.50
  -4  -7   3    2.20   10.90
  -4  -7   3   15.10    9.60
   4  -7  -3    4.40   12.20
   4  -7  -3  -22.00   21.30
   4  -7  -3    5.00    7.80
  -4   7   3    8.10    6.70
  -4   7   3    4.80   11.30
   4   7  -3   15.90   11.80
  -4   7   3    5.40   10.20
   4   7  -3    2.20   12.50
   4   7  -3    8.40    6.60
   4   7  -3    6.70    8.40
  -3  -7   3   -0.30    8.90
  -3  -7   3   -8.40   11.60
   3  -7  -3   18.50    8.60
   3  -7  -3   16.70   21.60
  -3  -7   3    2.70   21.70
  -3   7   3    7.50   10.30
  -3   7   3    5.00    8.70
   3   7  -3  -12.70   10.60
   3   7  -3   -6.80   11.30
   3   7  -3   10.30    8.20
   3   7  -3   -7.80   10.90
  -3   7   3   -0.30   11.70
  -3   7   3   -5.30    6.00
   2  -7  -3   32.70   19.40
  -2  -7   3   16.50   18.70
   2  -7  -3   13.60    8.50
  -2  -7   3   17.20    9.40
  -2   7   3   -5.30   13.10
   2   7  -3    7.50   13.10
   2   7  -3   11.30   20.10
  -2   7   3    8.40    8.20
  -2   7   3   18.60    8.90
  -1  -7   3   37.70   14.20
  -1  -7   3    4.90   18.40
   1  -7  -3   28.80   19.10
   1  -7  -3   24.10   26.40
  -1  -7   3   41.00   10.20
   1  -7  -3   23.00    9.80
  -1   7   3   49.20   17.00
  -1   7   3   39.70   11.70
   1   7  -3   37.70    8.50
   1   7  -3   28.20   11.60
   1   7  -3   27.20   12.00
   1   7  -3   28.10   13.90
  -1   7   3   32.70    8.20
  -1   7   3   39.90   12.10
   0  -7  -3   16.60   19.00
   0  -7  -3    6.30   10.50
   0  -7  -3   13.20    9.30
   0  -7   3   43.80   19.70
   0  -7   3   12.70    8.50
   0  -7  -3  -56.39   21.50
   0  -7   3    5.70   12.70
   0   7   3   10.40   10.40
   0   7   3   27.00   14.00
   0   7   3   18.70    8.30
   0   7  -3   15.30    7.20
   0   7  -3   15.50   13.90
   0   7   3   25.00   13.50
   0   7  -3   10.00   10.70
   0   7  -3   26.20    9.80
   1  -7   3   21.50   10.60
   1  -7   3  -16.80   21.90
  -1  -7  -3   -7.90   16.80
  -1  -7  -3   18.60   11.20
  -1  -7  -3    2.20   10.20
  -1  -7  -3   19.60   17.30
   1   7   3   -2.20   25.60
  -1   7  -3   16.00   13.70
   1   7   3   -2.00   12.60
  -1   7  -3   -7.40    6.40
  -1   7  -3    5.60    7.10
   1   7   3   30.70   11.00
  -1   7  -3   11.10    8.30
   1   7   3    5.60    7.70
  -2  -7  -3  198.68   19.70
  -2  -7  -3  158.18   30.20
  -2  -7  -3  229.68   32.20
   2  -7   3  177.28   17.70
  -2  -7  -3  155.18   27.30
   2  -7   3  258.27   35.90
  -2   7  -3  147.49   30.30
  -2   7  -3  197.88   22.10
   2   7   3  180.88   23.80
  -3  -7  -3  213.18   22.30
  -3  -7  -3  224.78   26.00
  -3  -7  -3  125.59   29.90
  -3  -7  -3  226.78   20.80
  -3  -7  -3  200.48   26.40
   3  -7   3  187.68   17.60
  -3  -7  -3  155.08   24.30
  -3   7  -3  190.78   22.10
   3   7   3  182.28   20.30
   3   7   3  162.88   23.10
  -3   7  -3  208.28   13.40
   3   7   3  184.48   20.20
  -3   7  -3  196.28   21.70
  -3   7  -3  183.28   19.50
  -3   7  -3  183.48   20.90
   3   7   3  168.08   19.70
   3   7   3  192.88   18.80
  -4  -7  -3    6.20   24.80
   4  -7   3   31.40   10.80
   4  -7   3   14.70   10.00
  -4  -7  -3   20.00   22.60
  -4  -7  -3   24.40   10.50
  -4  -7  -3   36.50   23.70
  -4  -7  -3   29.00   11.60
  -4   7  -3   17.10    8.30
  -4   7  -3   19.60   11.00
   4   7   3    2.40    7.60
  -4   7  -3   30.80   13.20
   4   7   3   20.80   14.40
  -4   7  -3    7.20   10.10
   4   7   3    6.50   12.10
   4   7   3   19.20   11.00
   5  -7   3  113.59   14.60
   5  -7   3   80.39   16.40
  -5  -7  -3   78.39   14.00
  -5  -7  -3  122.79   27.10
  -5  -7  -3   81.19   12.80
  -5   7  -3   78.59   13.50
   5   7   3   89.69   20.90
   5   7   3   67.39   17.20
   5   7   3   94.29   15.30
  -5   7  -3  105.39   13.90
  -5   7  -3   91.59   14.50
   5   7   3   76.49   12.00
  -6  -7  -3   90.29   13.80
   6  -7   3  112.19   13.30
  -6  -7  -3  131.69   16.80
  -6  -7  -3  102.79   18.10
  -6  -7  -3  143.89   16.70
  -6   7  -3  121.29   13.70
   6   7   3  128.89   15.30
  -6   7  -3  126.29   14.60
   6   7   3   78.49   16.10
   6   7   3  106.59   18.20
  -6   7  -3  112.59   13.50
   7  -7   3   47.00   14.80
  -7  -7  -3   62.79    9.90
   7  -7   3   40.10    9.70
  -7  -7  -3   65.39   15.30
  -7  -7  -3   61.19   13.90
  -7  -7  -3   39.50   14.00
  -7   7  -3   41.30    8.40
   7   7   3   53.29   24.80
   7   7   3   31.50    8.50
  -7   7  -3   41.00    8.40
  -7   7  -3   25.00    9.50
  -7   7  -3   44.40   17.30
   8  -7   3   41.40    8.40
  -8  -7  -3   29.70    8.80
  -8   7  -3   28.80   11.90
  -8   7  -3   35.60    7.10
  -8   7  -3   34.60    9.20
   8   7   3   32.50   14.20
   6  -8  -3    4.00    8.20
  -6  -8   3   10.20    8.80
   6  -8  -3   16.90    7.80
  -6  -8   3   22.40    9.30
   6   8  -3    8.00    8.30
   6   8  -3    4.10    7.60
  -5  -8   3  120.99   13.10
   5  -8  -3  148.69   16.60
   5  -8  -3   89.89   11.70
  -5  -8   3  135.89   16.20
  -5   8   3  132.19   12.70
   5   8  -3  103.39   13.00
   4  -8  -3  111.89   24.70
  -4  -8   3   53.39   11.80
   4  -8  -3   56.69   10.60
  -4  -8   3   51.19   13.60
   4   8  -3   57.79   14.20
   4   8  -3   78.09   10.90
   4   8  -3   67.89   16.60
  -4   8   3   67.99    8.20
   3  -8  -3    5.50    7.70
   3  -8  -3    4.90   12.50
  -3  -8   3    4.00    8.70
  -3  -8   3   -8.00   10.70
   3   8  -3   14.10   10.00
  -3   8   3    2.20    6.60
   3   8  -3    4.20   10.70
   3   8  -3   17.00   10.30
   3   8  -3   12.70   13.40
  -3   8   3    7.70    7.40
  -2  -8   3  544.95   40.00
  -2  -8   3  505.75   28.70
   2  -8  -3  482.95   28.00
   2   8  -3  473.45   31.90
   2   8  -3  441.96   28.30
  -2   8   3  470.75   23.20
  -2   8   3  432.26   26.30
   2   8  -3  434.06   25.80
   2   8  -3  422.46   28.30
   1  -8  -3  476.35   28.20
  -1  -8   3  511.95   29.10
   1   8  -3  440.86   28.90
  -1   8   3  477.95   31.60
   1   8  -3  460.05   27.90
  -1   8   3  462.05   24.90
  -1   8   3  507.75   29.70
   1   8  -3  526.95   33.00
   0  -8   3  193.28   18.60
   0  -8  -3  193.88   18.80
   0   8  -3  160.58   18.70
   0   8  -3  168.88   18.90
   0   8   3  174.48   19.60
   0   8   3  193.98   14.40
   0   8   3  221.98   19.50
   0   8  -3  190.08   19.10
   0   8  -3  229.58   21.00
   1  -8   3  181.58   17.40
  -1  -8  -3  176.98   18.30
  -1   8  -3  183.98   17.90
  -1   8  -3  127.39   15.20
  -1   8  -3  161.28   19.00
  -1   8  -3  167.38   16.40
   1   8   3  184.68   23.10
   1   8   3  173.48   14.30
   1   8   3  168.88   17.70
  -2  -8  -3  385.56   26.10
   2  -8   3  405.56   24.30
  -2  -8  -3  410.06   25.60
   2   8   3  390.16   22.50
  -2   8  -3  357.96   25.50
   2   8   3  348.27   27.50
  -2   8  -3  366.56   26.90
  -2   8  -3  342.77   22.50
  -2   8  -3  394.06   24.60
   3  -8   3   -0.30   12.10
  -3  -8  -3   29.00    8.70
   3  -8   3    6.20    7.40
  -3  -8  -3   22.10    9.40
   3   8   3   16.40    8.60
  -3   8  -3   17.20    7.00
  -3   8  -3   10.40    7.30
   3   8   3    1.50    6.80
  -3   8  -3   11.00    6.90
  -4  -8  -3  189.38   18.70
  -4  -8  -3  197.68   15.20
   4  -8   3  196.48   22.20
   4  -8   3  200.98   17.40
   4   8   3  182.48   14.20
   4   8   3  180.68   16.10
  -4   8  -3  170.78   16.40
  -5  -8  -3   50.19    8.40
   5  -8   3   58.59   12.70
   5  -8   3   56.99   11.00
  -5  -8  -3   58.49   10.60
  -5   8  -3   40.30    9.40
   5   8   3   55.79    7.40
  -5   8  -3   48.10   12.30
  -5   8  -3   68.69    9.60
   6  -8   3   18.90    5.80
  -6  -8  -3   18.20    6.10
   6   8   3    2.60    6.90
  -6   8  -3    3.30    5.00
  -6   8  -3    5.00    7.00
  -6   8  -3   10.00    7.60
  -1  -9   3   84.09    9.60
   1  -9  -3   79.49   10.10
   1  -9  -3   73.29   11.90
   1   9  -3   64.69    7.70
   1   9  -3   61.49    9.50
   1   9  -3   87.69   11.30
   0  -9  -3   93.09   10.20
   0  -9   3  102.49   10.50
   0  -9  -3  107.79   14.20
   0   9  -3   88.89   12.20
   0   9  -3   82.59   11.00
  -1  -9  -3  117.39   12.70
   1  -9   3   88.89   12.10
  -1   9  -3   87.29   10.90
  -1   9  -3   72.79    9.30
  -1   9  -3   54.19   13.10
 -13   0   4   -4.00    5.40
 -13   0   4  -15.40   10.00
  13   0  -4    6.00    8.50
 -12   0   4  310.37   25.90
  12   0  -4  331.67   22.50
 -12   0   4  347.17   23.30
 -12   0   4  328.77   22.50
  11   0  -4    8.90    8.10
  11   0  -4  -14.10   14.70
  11   0  -4   19.90   16.60
 -11   0   4   52.39   42.00
 -11   0   4    6.00   14.60
 -11   0   4   17.80   10.60
  11   0  -4    0.60   15.20
 -11   0   4    4.10    9.70
  10   0  -4 1087.19   54.19
  10   0  -4 1114.89   57.79
  10   0  -4 1122.39   54.29
 -10   0   4 1113.99   53.89
 -10   0   4 1003.20   55.89
 -10   0   4 1058.79   54.39
 -10   0   4 1057.49   57.19
  10   0  -4 1123.99   57.99
 -10   0   4 1107.59   52.79
  -9   0   4   17.20    9.90
  -9   0   4   11.80    8.90
  -9   0   4   46.50   11.60
   9   0  -4   16.30   11.40
   9   0  -4   21.00   12.30
  -9   0   4   32.40   12.50
   9   0  -4    9.20   10.30
   9   0  -4   34.80   12.80
  -9   0   4   26.90   16.60
  -8   0   4   36.90   11.90
   8   0  -4   32.30   11.10
   8   0  -4   21.40    8.10
   8   0  -4   42.40   13.70
  -8   0   4   44.90   11.70
  -8   0   4   39.80   10.40
  -8   0   4   41.80   10.10
  -8   0   4   37.10   11.70
  -7   0   4    7.70    8.00
  -7   0   4    6.90    6.00
  -7   0   4    1.10    8.00
   7   0  -4   -7.30    6.10
   7   0  -4    1.90    7.20
   7   0  -4    2.50    8.80
  -7   0   4   -1.10    9.30
   6   0  -4  109.19   15.30
  -6   0   4   98.49   13.10
  -6   0   4  108.69   11.30
  -6   0   4  120.99   16.40
   6   0  -4  126.29   14.10
   5   0  -4    2.70    5.50
  -5   0   4   -0.20    7.10
  -4   0   4  239.78   16.10
   4   0  -4  221.28   14.70
  -4   0   4  217.08   17.10
   3   0  -4    3.60    4.50
  -3   0   4   -2.40    5.40
  -3   0   4   -2.30    4.50
  -1   0   4    0.00    2.60
   1   0  -4    0.60    1.70
   0   0  -4 3294.57  123.79
   0   0   4 3269.97  123.89
  -1   0  -4    1.60    2.60
  -1   0  -4   -0.30    2.10
  -1   0  -4    0.80    3.50
  -2   0  -4 1520.65   60.29
  -2   0  -4 1511.05   60.09
  -2   0  -4 1437.06   58.59
  -3   0  -4   -1.10    5.00
  -3   0  -4    8.20    5.40
  -3   0  -4   -4.00    4.70
   3   0   4   -2.40    4.80
  -4   0  -4  364.56   20.80
  -4   0  -4  413.86   23.90
  -4   0  -4  403.86   24.40
   4   0   4  390.96   22.40
  -5   0  -4    1.20    6.30
  -5   0  -4    1.70    5.40
  -5   0  -4   -5.80    7.20
  -5   0  -4    5.10    7.40
   5   0   4   -0.30    6.90
  -6   0  -4 5165.58  187.48
   6   0   4 4928.91  190.48
  -6   0  -4 4849.41  191.88
   6   0   4 4591.74  184.28
  -6   0  -4 5017.90  190.18
  -6   0  -4 4251.57  185.78
  -6   0  -4 4679.53  190.28
  -7   0  -4  -10.90   10.00
   7   0   4   12.30   15.90
  -7   0  -4   -3.10    8.20
   7   0   4   -4.00    9.40
   7   0   4    2.40    6.00
  -7   0  -4   -6.00    9.00
  -7   0  -4    1.30    8.50
  -7   0  -4   -7.70    9.10
   7   0   4  -11.60    9.10
  -7   0  -4    0.50   10.40
  -7   0  -4   -6.40    6.50
  -8   0  -4   42.10   16.90
  -8   0  -4   72.19   16.00
  -8   0  -4   55.19   11.00
  -8   0  -4   58.49   12.90
  -8   0  -4   49.10   11.30
   8   0   4   63.19   16.30
   8   0   4   49.90    9.40
  -8   0  -4   71.39   18.10
   8   0   4   65.39   16.00
   8   0   4   66.19   12.10
  -8   0  -4   63.69   11.50
  -9   0  -4  -12.00    8.50
  -9   0  -4    0.40   21.90
   9   0   4  -23.50    9.80
  -9   0  -4   -6.30   13.40
  -9   0  -4   -9.80    9.80
  -9   0  -4    2.30   14.10
  -9   0  -4   15.90   11.30
  -9   0  -4   -3.40    9.20
   9   0   4  -18.10    8.30
  10   0   4  -10.20   10.40
 -10   0  -4    2.50   12.80
  10   0   4  -10.80   16.40
 -10   0  -4   -2.00    9.30
  10   0   4   -4.10   10.10
 -10   0  -4    5.10    8.80
  10   0   4   -6.90   11.70
 -11   0  -4   -0.60    9.00
 -11   0  -4   13.20   11.80
  11   0   4   -3.90   10.00
  11   0   4   -3.90   27.70
 -11   0  -4   -4.10   11.80
  11   0   4  -13.40   18.60
  11   0   4   26.40   18.70
 -12   0  -4   60.69   15.50
  12   0   4   55.49   11.30
 -12   0  -4   53.79   10.40
  12   0   4   94.99   27.20
  13   0   4    6.90    5.90
 -13   0  -4   -2.00    4.20
 -13  -1   4    4.30    7.50
 -13  -1   4    1.30    9.10
 -13   1   4   -7.50    5.00
  13   1  -4   -7.10    7.40
 -12  -1   4  172.58   20.50
  12  -1  -4  131.29   22.30
 -12  -1   4  147.69   17.30
 -12  -1   4  167.38   23.20
  12  -1  -4  185.58   20.10
 -12   1   4  162.78   15.70
 -12   1   4  157.38   17.90
  12   1  -4  152.78   14.80
 -11  -1   4  146.49   20.50
 -11  -1   4  139.09   22.70
 -11  -1   4  153.28   16.20
  11  -1  -4  172.48   21.30
  11  -1  -4  272.17   47.20
 -11  -1   4  180.08   22.10
  11  -1  -4  195.08   21.30
  11  -1  -4  131.09   21.20
 -11  -1   4  130.69   23.90
 -11  -1   4  102.29   36.40
  11   1  -4  143.69   19.30
 -11   1   4  155.68   18.00
 -11   1   4  178.58   20.40
 -10  -1   4 1117.59   56.19
 -10  -1   4 1137.29   58.89
 -10  -1   4 1124.09   54.99
  10  -1  -4 1071.79   59.39
 -10  -1   4 1063.19   58.79
  10  -1  -4 1107.49   59.19
 -10  -1   4 1116.49   53.39
  10  -1  -4 1114.79   51.69
 -10  -1   4 1068.19   50.79
  10   1  -4 1084.19   53.39
  10   1  -4 1096.19   55.79
 -10   1   4 1057.19   51.79
 -10   1   4 1075.19   53.29
 -10   1   4 1072.69   55.79
  -9  -1   4  477.95   29.10
  -9  -1   4  592.34   42.20
   9  -1  -4  451.25   27.20
   9  -1  -4  460.85   34.20
  -9  -1   4  447.06   38.40
  -9  -1   4  527.25   30.40
  -9  -1   4  521.85   34.70
   9   1  -4  464.25   34.90
  -9   1   4  478.55   30.00
  -9   1   4  413.86   38.10
   9   1  -4  462.75   31.10
   9   1  -4  405.16   29.50
  -9   1   4  488.15   30.30
  -8  -1   4  541.65   35.40
   8  -1  -4  561.24   35.40
  -8  -1   4  564.84   31.10
  -8  -1   4  478.15   34.10
   8  -1  -4  543.75   28.70
  -8  -1   4  541.95   28.60
   8  -1  -4  548.85   34.70
  -8  -1   4  537.55   38.90
   8   1  -4  544.95   32.00
  -8   1   4  535.25   32.70
  -8   1   4  528.45   29.30
  -8   1   4  552.64   30.10
  -8   1   4  491.65   30.40
   8   1  -4  564.94   33.00
  -8   1   4  569.94   34.10
   8   1  -4  532.15   31.30
   8   1  -4  519.85   35.40
  -8   1   4  529.55   43.20
   7  -1  -4  527.75   31.00
  -7  -1   4  477.85   26.30
  -7  -1   4  499.35   30.40
  -7  -1   4  516.85   34.70
  -7  -1   4  510.95   31.20
  -7  -1   4  497.15   28.60
   7  -1  -4  486.15   31.20
   7  -1  -4  454.05   25.20
  -7   1   4  515.55   34.30
   7   1  -4  495.75   29.90
  -7   1   4  461.05   29.80
  -7   1   4  512.25   30.80
  -7   1   4  465.15   28.40
   7   1  -4  471.05   30.20
  -7   1   4  517.95   26.60
  -7   1   4  450.75   27.50
   7   1  -4  510.05   29.20
   7   1  -4  487.15   31.90
   7   1  -4  455.45   28.20
  -6  -1   4  234.68   21.70
  -6  -1   4  223.18   15.70
   6  -1  -4  255.07   19.60
  -6  -1   4  235.48   19.50
   6  -1  -4  247.48   20.70
   6  -1  -4  249.78   16.30
   6   1  -4  221.48   21.60
   6   1  -4  244.18   19.40
  -6   1   4  265.67   22.30
  -6   1   4  228.38   19.10
   5  -1  -4  100.69   12.40
   5  -1  -4  105.09   13.30
  -5  -1   4  106.09   12.80
  -5  -1   4  102.39   14.20
   5   1  -4   91.99   10.80
  -5   1   4  112.39   14.60
  -5   1   4   99.89   12.60
   5   1  -4   97.99   14.20
   4  -1  -4    1.80    5.30
  -4  -1   4    4.70    6.40
  -4  -1   4    6.00    5.80
  -4   1   4   10.30    6.30
   4   1  -4    3.80    4.60
  -4   1   4    4.10    6.70
  -3  -1   4 1086.39   48.30
  -3  -1   4 1167.18   49.80
   3  -1  -4 1101.99   48.20
  -3   1   4 1201.78   49.00
  -3   1   4 1222.68   50.49
   3   1  -4 1161.68   47.20
   2  -1  -4 4697.53  185.08
  -2  -1   4 4991.00  185.48
   2   1  -4 4676.63  183.08
  -2   1   4 4904.41  185.68
  -2   1   4 5065.69  186.48
   1  -1  -4   56.39    6.10
  -1  -1   4   49.00    4.70
  -1   1   4   57.59    6.70
   0  -1  -4  603.64   26.20
   0  -1  -4  582.94   25.10
   0   1   4  598.64   26.60
   0   1   4  544.85   25.40
   0   1  -4  603.94   26.00
  -1  -1  -4 4093.49  154.08
   1  -1   4 4081.39  151.48
  -1  -1  -4 3992.40  152.88
  -1  -1  -4 3744.23  152.68
  -1   1  -4 4141.89  153.88
  -2  -1  -4 1185.18   48.00
  -2  -1  -4 1068.79   45.80
  -2  -1  -4 1132.79   46.10
   2   1   4 1132.79   46.80
  -2   1  -4 1046.90   44.40
  -2   1  -4 1135.49   47.70
  -3  -1  -4 3023.20  110.59
  -3  -1  -4 2804.52  110.59
  -3  -1  -4 2907.91  111.29
  -3  -1  -4 2650.23  107.69
  -3   1  -4 2723.43  105.29
   3   1   4 2647.44  108.89
  -3   1  -4 2697.43  109.89
  -3   1  -4 2592.24  107.49
  -4  -1  -4    6.00    6.90
  -4  -1  -4    9.40    5.80
  -4  -1  -4    4.00    5.80
  -4  -1  -4   -4.70    6.00
   4  -1   4    8.10    6.70
   4   1   4    8.70    6.40
  -4   1  -4    2.50    4.60
  -4   1  -4    1.90    5.60
  -4   1  -4   13.90    6.10
  -5  -1  -4   86.09   12.80
   5  -1   4   78.69   13.50
  -5  -1  -4   80.69   11.40
  -5  -1  -4   84.29   13.60
  -5  -1  -4   84.39   12.20
  -5  -1  -4   77.29   10.80
  -5   1  -4   79.09   12.10
   5   1   4   66.79    9.00
  -5   1  -4   81.39   12.90
  -5   1  -4   80.59    9.10
   5   1   4   52.09   10.30
  -6  -1  -4  234.18   18.90
  -6  -1  -4  217.78   17.70
   6  -1   4  224.78   15.40
  -6  -1  -4  215.18   17.10
   6  -1   4  211.88   20.70
  -6  -1  -4  222.28   18.70
  -6  -1  -4  219.88   22.00
   6  -1   4  159.58   20.60
  -6  -1  -4  224.58   18.70
  -6   1  -4  238.28   20.80
   6   1   4  204.18   19.40
  -6   1  -4  198.88   16.90
   6   1   4  214.18   17.10
  -6   1  -4  215.78   20.00
  -6   1  -4  212.38   16.10
  -7  -1  -4  134.59   17.90
   7  -1   4  201.78   25.20
   7  -1   4  112.49   17.20
  -7  -1  -4  141.79   17.30
  -7  -1  -4  161.88   18.60
  -7  -1  -4  152.18   17.40
   7  -1   4  140.49   14.20
  -7  -1  -4  124.59   16.10
  -7  -1  -4  157.48   17.20
  -7  -1  -4  128.09   20.00
  -7  -1  -4  165.28   18.30
  -7   1  -4  143.59   18.80
  -7   1  -4  114.49   15.20
   7   1   4  143.29   18.90
  -7   1  -4  147.79   17.10
  -7   1  -4  147.89   14.30
   7   1   4  145.19   14.40
  -7   1  -4  149.19   19.40
   7   1   4  117.19   17.20
  -7   1  -4  130.59   21.60
  -8  -1  -4    4.20   10.20
  -8  -1  -4    4.80   12.00
   8  -1   4   14.60   12.80
  -8  -1  -4    2.00   10.40
  -8  -1  -4  -16.70   11.90
  -8  -1  -4   -1.60    9.70
  -8  -1  -4   -5.90    8.20
  -8  -1  -4  -11.40    9.60
   8  -1   4   -0.50    6.30
   8   1   4    6.10    8.40
  -8   1  -4  -11.00    9.20
  -8   1  -4  -12.20    6.10
  -8   1  -4   27.00   11.30
  -8   1  -4    8.50    8.30
   8   1   4   -1.30    9.90
   8   1   4    1.30    7.10
   8   1   4   -2.80   10.90
  -8   1  -4  -25.80   20.70
   9  -1   4  331.77   32.30
  -9  -1  -4  251.47   26.00
  -9  -1  -4  199.38   30.40
  -9  -1  -4  320.77   26.70
   9  -1   4  293.27   21.70
  -9  -1  -4  265.77   22.60
  -9  -1  -4  286.17   27.20
  -9  -1  -4  307.57   24.40
   9  -1   4  269.67   25.00
  -9  -1  -4  307.97   24.80
   9   1   4  225.98   27.50
  -9   1  -4  313.27   26.60
   9   1   4  275.87   28.80
   9   1   4  277.07   24.20
  -9   1  -4  286.77   22.60
  -9   1  -4  298.37   17.50
  -9   1  -4  290.17   24.90
  10  -1   4  399.96   34.80
 -10  -1  -4  421.56   34.60
 -10  -1  -4  362.06   35.40
 -10  -1  -4  280.57   44.10
 -10  -1  -4  393.96   26.50
 -10  -1  -4  363.06   27.00
  10  -1   4  454.05   27.40
  10  -1   4  424.36   30.40
 -10  -1  -4  399.46   26.70
  10   1   4  426.66   35.40
  10   1   4  366.36   27.90
  10   1   4  418.36   32.20
 -10   1  -4  418.86   27.50
  10   1   4  487.15   30.60
 -11  -1  -4   -3.80   10.50
  11  -1   4  -18.40   22.00
 -11  -1  -4   -8.70    8.70
 -11  -1  -4   -0.80    9.80
 -11  -1  -4  -48.00   27.70
  11  -1   4  -11.40   10.00
  11   1   4   -8.90   15.50
  11   1   4   17.60   26.90
 -11   1  -4    2.90    8.70
  11   1   4   -6.40    9.40
 -11   1  -4   16.70   10.90
  12  -1   4  111.99   17.70
 -12  -1  -4  102.39   12.80
  12  -1   4  106.79   14.00
  12  -1   4  121.79   16.20
  12   1   4   69.49   15.50
 -12   1  -4   95.19   11.60
  12   1   4  104.39   13.10
 -12   1  -4  111.99   13.60
 -13  -1  -4   68.89    9.70
 -13   1  -4   90.09   12.70
  13   1   4   78.39    9.80
  13   1   4  115.19   14.40
  13  -2  -4   59.49    8.70
 -13  -2   4   62.19    8.20
 -13   2   4   54.39    9.30
 -12  -2   4  162.78   17.40
 -12  -2   4  148.59   29.50
  12  -2  -4  120.89   14.20
  12  -2  -4  104.49   19.20
 -12  -2   4  116.49   18.50
  12  -2  -4   77.09   24.30
  12   2  -4  111.89   14.20
 -12   2   4  142.69   16.40
  11  -2  -4  635.84   44.50
 -11  -2   4  681.53   36.30
 -11  -2   4  654.23   38.70
 -11  -2   4  637.84   40.10
 -11  -2   4  742.73   51.39
 -11  -2   4  611.44   40.50
  11   2  -4  605.04   34.30
 -11   2   4  599.54   31.00
 -11   2   4  657.03   36.00
  11   2  -4  598.94   33.30
 -11   2   4  624.84   32.30
  10  -2  -4   11.00   13.90
 -10  -2   4   13.20   14.80
 -10  -2   4    7.00   12.80
 -10  -2   4   -6.60    9.10
  10  -2  -4    1.10   15.90
  10  -2  -4   -2.20   10.80
 -10  -2   4    0.40   10.10
 -10  -2   4    3.30   20.00
 -10  -2   4   32.10   13.80
  10   2  -4    4.30   23.40
 -10   2   4   10.20   10.00
 -10   2   4   10.10   11.80
  10   2  -4   -4.10   10.70
  10   2  -4   18.70   11.60
 -10   2   4    6.90    9.60
  10   2  -4    4.70   13.20
  -9  -2   4   64.79   16.60
  -9  -2   4   66.69   14.80
  -9  -2   4   58.69   12.60
  -9  -2   4   49.60   15.20
   9  -2  -4   88.39   17.50
  -9  -2   4   73.69   19.20
   9  -2  -4   64.09   16.60
  -9  -2   4   64.39   11.90
   9   2  -4   45.70   11.20
  -9   2   4   67.49   14.70
   9   2  -4   66.29   13.60
  -9   2   4   43.60   11.60
  -9   2   4   36.00   11.40
  -9   2   4   14.50   21.10
  -9   2   4   27.30   11.20
   9   2  -4   38.30   14.70
   8  -2  -4  171.68   16.10
  -8  -2   4  164.98   24.10
  -8  -2   4  145.89   20.30
  -8  -2   4  187.58   16.00
  -8  -2   4  151.88   20.60
   8  -2  -4  163.48   20.80
  -8  -2   4  198.98   21.60
   8  -2  -4  161.98   20.90
  -8  -2   4  143.59   18.60
   8   2  -4  191.18   20.70
   8   2  -4  187.78   20.40
  -8   2   4  141.19   18.10
  -8   2   4  185.98   20.80
   8   2  -4  157.98   16.70
   8   2  -4  164.78   19.20
  -8   2   4  150.48   15.30
   8   2  -4  145.29   19.10
  -7  -2   4 1218.28   56.39
   7  -2  -4 1180.38   59.19
  -7  -2   4 1252.47   54.09
   7  -2  -4 1247.58   59.99
  -7  -2   4 1251.87   60.49
   7  -2  -4 1205.68   54.19
  -7  -2   4 1122.19   67.99
  -7  -2   4 1246.68   60.59
  -7   2   4 1179.48   55.19
   7   2  -4 1207.28   57.89
  -7   2   4 1210.38   54.69
  -7   2   4 1231.88   57.49
   7   2  -4 1287.07   58.29
  -7   2   4 1194.28   62.09
   7   2  -4 1251.27   56.99
  -7   2   4 1233.98   58.19
   7   2  -4 1258.27   55.89
  -6  -2   4   25.60   11.20
  -6  -2   4   38.80    8.10
  -6  -2   4   23.90    9.80
   6  -2  -4   34.40    7.20
   6  -2  -4   27.30    9.80
   6  -2  -4   28.00   10.20
   6   2  -4   23.50   11.20
  -6   2   4   27.90   10.50
  -6   2   4   36.40   10.80
   6   2  -4   47.90   11.60
   6   2  -4   30.40    9.10
   5  -2  -4 2113.79   88.79
  -5  -2   4 2165.08   91.99
  -5  -2   4 2063.79   84.59
   5  -2  -4 2108.79   88.89
  -5  -2   4 2027.50   88.59
   5  -2  -4 2092.19   84.89
   5   2  -4 2070.89   90.49
  -5   2   4 2236.48   88.29
   5   2  -4 2195.68   86.19
  -5   2   4 2112.89   90.59
   4  -2  -4  285.27   18.20
  -4  -2   4  309.07   20.80
   4  -2  -4  259.27   20.30
  -4  -2   4  278.57   19.10
  -4   2   4  310.67   18.70
   4   2  -4  297.47   16.80
  -4   2   4  295.97   20.40
   3  -2  -4  862.01   40.00
  -3  -2   4  822.62   39.40
  -3  -2   4  889.51   40.80
   3   2  -4  897.31   36.80
  -3   2   4  946.51   40.20
  -3   2   4  941.21   41.00
  -2  -2   4 2462.25   98.09
   2  -2  -4 2504.15   98.39
  -2   2   4 2482.35   99.09
   1  -2  -4 1223.38   50.59
  -1  -2   4 1176.08   49.10
   1  -2  -4 1255.97   52.59
  -1   2   4 1210.08   50.59
   0  -2  -4   29.20    6.00
   0  -2   4   30.10    4.50
   0  -2  -4   34.40    6.40
   0   2  -4   28.30    5.90
   0   2   4   34.00    6.70
  -1  -2  -4 1702.33   70.09
  -1  -2  -4 1697.03   71.69
  -1  -2  -4 1722.33   70.79
   1   2   4 1716.13   70.49
  -1   2  -4 1841.92   71.19
  -2  -2  -4  353.76   18.40
  -2  -2  -4  363.26   20.10
  -2  -2  -4  396.46   22.30
  -2  -2  -4  390.06   21.80
   2   2   4  359.56   20.60
  -2   2  -4  372.06   21.70
  -3  -2  -4   -1.70    6.20
  -3  -2  -4    6.30    4.90
  -3  -2  -4    3.60    5.80
  -3   2  -4    4.70    6.60
  -3   2  -4    4.90    4.10
   3   2   4    4.20    5.80
  -4  -2  -4   63.59   10.20
  -4  -2  -4   58.99    8.40
   4  -2   4   74.69   12.20
  -4  -2  -4   67.89    8.90
  -4  -2  -4   82.89   12.10
  -4  -2  -4   74.69   12.90
  -4   2  -4   68.39    9.40
  -4   2  -4   83.79   12.90
   4   2   4   72.29   11.90
   4   2   4   69.59   10.60
  -5  -2  -4  767.52   35.50
  -5  -2  -4  829.62   43.30
  -5  -2  -4  789.32   40.10
   5  -2   4  767.72   40.50
  -5  -2  -4  758.22   38.90
  -5  -2  -4  778.92   39.30
  -5  -2  -4  784.82   36.90
   5  -2   4  680.23   39.10
   5  -2   4  748.63   34.90
   5   2   4  753.72   39.20
   5   2   4  804.82   36.00
   5   2   4  775.92   39.40
  -5   2  -4  734.13   38.00
  -5   2  -4  851.81   42.60
   6  -2   4   65.39   15.30
   6  -2   4   64.59    9.10
  -6  -2  -4   87.69   12.80
   6  -2   4   85.59   15.70
  -6  -2  -4   56.29   12.30
  -6  -2  -4   75.79   11.10
  -6  -2  -4   61.99   12.90
  -6  -2  -4   92.99   14.00
  -6  -2  -4   81.69   15.60
  -6  -2  -4   86.69   13.40
   6   2   4   75.99   11.60
  -6   2  -4   80.79   11.60
  -6   2  -4   79.49   10.90
  -6   2  -4   62.69   14.20
   6   2   4   69.79   12.90
   6   2   4   87.29   14.00
   6   2   4   72.09   13.10
   7  -2   4    2.50   14.20
  -7  -2  -4   -4.00    8.00
  -7  -2  -4    0.90    7.50
  -7  -2  -4   -7.50    8.40
  -7  -2  -4   -4.80    7.10
   7  -2   4   12.00   12.00
   7  -2   4    3.90    6.40
  -7  -2  -4   10.40    9.60
   7   2   4    9.70    9.90
  -7   2  -4    0.20    6.50
  -7   2  -4  -21.30   13.00
   7   2   4   -4.00    9.00
   7   2   4    1.80    9.30
   7   2   4    7.20    8.00
  -7   2  -4   -1.40    7.20
  -8  -2  -4  446.66   32.70
  -8  -2  -4  467.65   28.20
   8  -2   4  410.66   26.10
   8  -2   4  374.06   31.80
  -8  -2  -4  448.16   30.60
  -8  -2  -4  412.46   33.40
  -8  -2  -4  359.76   27.40
  -8  -2  -4  409.56   37.40
   8  -2   4  457.45   37.30
  -8   2  -4  443.36   26.60
   8   2   4  431.86   32.40
   8   2   4  469.05   29.50
   8   2   4  413.66   25.60
   8   2   4  412.66   28.90
  -8   2  -4  476.55   30.30
  -8   2  -4  356.36   31.80
   9  -2   4   39.20   19.80
  -9  -2  -4   21.50   13.50
  -9  -2  -4   11.90   12.10
  -9  -2  -4   17.60   11.70
   9  -2   4   15.00    9.10
  -9  -2  -4   -0.20   12.50
  -9  -2  -4    5.20   10.50
   9   2   4   10.10   11.50
   9   2   4   53.59   13.60
  -9   2  -4    8.80   10.90
   9   2   4   16.30   12.90
   9   2   4   25.80   13.50
  -9   2  -4   10.00    8.90
 -10  -2  -4  107.39   20.30
 -10  -2  -4   89.89   16.30
  10  -2   4   64.79   22.10
 -10  -2  -4   73.69   15.30
 -10  -2  -4   15.70   30.60
 -10  -2  -4  131.49   25.70
 -10  -2  -4  128.09   17.20
  10  -2   4  146.19   17.20
  10   2   4  146.99   21.20
  10   2   4  102.39   19.10
  10   2   4   66.79   25.60
 -10   2  -4  105.09   16.40
  11  -2   4   23.60   11.70
 -11  -2  -4   11.70   11.80
 -11  -2  -4   -4.60   13.20
 -11  -2  -4   10.00    9.00
  11  -2   4   16.20    9.20
 -11  -2  -4   -6.20   19.20
  11  -2   4   25.00   37.70
 -11  -2  -4    8.60    7.80
  11   2   4   -1.20   10.00
  11   2   4    8.00   15.30
 -11   2  -4    7.10   10.80
  11   2   4   33.50   11.20
 -11   2  -4   17.30   10.90
  12  -2   4   15.60   14.90
  12  -2   4   36.20   10.80
 -12  -2  -4   42.90    8.40
  12  -2   4   46.40   10.20
 -12  -2  -4   50.89   14.70
  12   2   4   45.60    8.70
 -12   2  -4   24.90   10.50
  12   2   4   69.79   15.40
  12   2   4   37.10    9.60
 -12   2  -4   35.40    8.40
  12  -3  -4   -2.00    6.30
  12  -3  -4   19.20   16.40
 -12  -3   4    8.50    6.40
 -12  -3   4    7.00   13.60
 -12   3   4   -4.40    8.80
  11  -3  -4   38.90   10.10
 -11  -3   4   18.60   19.00
 -11  -3   4   64.59   15.70
  11  -3  -4   30.40   22.60
  11  -3  -4   59.59   17.40
 -11  -3   4   26.00   15.90
 -11  -3   4   42.70   11.70
  11   3  -4   14.00   16.50
 -11   3   4   47.40   11.10
 -10  -3   4   36.00   19.60
 -10  -3   4   64.69   20.20
  10  -3  -4   39.50   11.00
 -10  -3   4   40.60   14.90
 -10  -3   4   39.50   10.80
 -10  -3   4   53.69   24.90
 -10  -3   4   40.70   12.80
 -10  -3   4   21.40   15.70
  10  -3  -4   41.30   25.20
  10  -3  -4    7.00   14.70
  10   3  -4   29.00   16.00
 -10   3   4   46.00   11.50
  10   3  -4   56.49   14.40
   9  -3  -4   66.69   16.30
  -9  -3   4   53.09   19.50
  -9  -3   4   73.49   18.40
  -9  -3   4   49.10   13.50
  -9  -3   4   51.39   17.50
   9  -3  -4   70.49   12.50
  -9  -3   4   64.29   15.60
  -9  -3   4   60.09   12.80
   9  -3  -4   77.99   16.00
   9   3  -4   90.09   16.80
   9   3  -4   47.40   10.20
  -9   3   4   63.39   13.90
  -9   3   4   48.10   14.10
  -9   3   4   59.49   11.70
  -9   3   4   57.49   12.00
   9   3  -4   63.89   18.00
  -8  -3   4  208.78   19.60
  -8  -3   4  218.58   25.60
  -8  -3   4  223.48   26.60
  -8  -3   4  175.98   26.10
   8  -3  -4  197.58   24.20
  -8  -3   4  165.28   23.50
  -8  -3   4  232.68   19.30
   8  -3  -4  197.68   19.40
   8  -3  -4  170.88   22.80
  -8   3   4  182.98   21.70
   8   3  -4  138.99   18.50
   8   3  -4  157.78   20.90
  -8   3   4  167.38   18.50
   8   3  -4  184.08   21.50
  -8   3   4  117.79   26.10
   8   3  -4  191.98   17.80
  -7  -3   4  207.78   17.30
   7  -3  -4  233.38   24.40
   7  -3  -4  224.88   22.70
  -7  -3   4  160.18   23.50
   7  -3  -4  218.88   17.40
  -7  -3   4  194.48   23.00
  -7  -3   4  218.88   23.00
  -7  -3   4  189.98   17.80
   7   3  -4  193.78   24.70
  -7   3   4  220.98   22.30
   7   3  -4  219.08   23.80
  -7   3   4  222.68   18.60
  -7   3   4  207.68   19.50
   7   3  -4  214.18   16.80
  -7   3   4  253.17   29.80
   7   3  -4  215.18   22.10
   7   3  -4  196.28   21.40
  -7   3   4  217.78   18.70
  -7   3   4  197.88   20.40
   7   3  -4  183.98   24.90
  -6  -3   4    4.80   10.10
   6  -3  -4   12.20    9.90
  -6  -3   4   17.90   10.90
   6  -3  -4   17.80    8.10
   6  -3  -4   14.10    9.80
  -6  -3   4   -1.30   10.20
  -6  -3   4    9.10    6.30
  -6   3   4   12.50   12.10
   6   3  -4    2.60    4.70
  -6   3   4   -4.60    9.80
   6   3  -4    9.60    9.80
  -6   3   4   23.00    9.80
   6   3  -4   14.20   10.60
  -6   3   4    4.60    6.80
  -6   3   4    5.90    7.70
  -6   3   4   15.70    9.20
  -5  -3   4  142.99   17.20
  -5  -3   4  130.49   16.60
  -5  -3   4  140.19   18.30
   5  -3  -4  132.59   16.10
   5  -3  -4  139.49   17.00
   5  -3  -4  143.79   12.90
  -5  -3   4  110.69   13.60
  -5   3   4  170.38   18.30
  -5   3   4  149.69   14.20
   5   3  -4  120.19   15.40
  -4  -3   4    8.60    7.80
  -4  -3   4    3.80    6.80
  -4  -3   4   14.10    5.70
  -4  -3   4   -1.10    7.60
   4  -3  -4   -2.70    4.90
   4  -3  -4   -1.00    6.50
   4   3  -4    3.30    3.70
   4   3  -4    5.60    6.40
  -4   3   4    7.00    6.80
  -4   3   4    6.30    6.50
  -3  -3   4 3209.28  139.99
   3  -3  -4 3620.94  139.49
  -3  -3   4 3806.72  142.39
   3  -3  -4 3254.77  140.19
  -3   3   4 3721.43  141.59
  -3   3   4 3633.64  139.29
   2  -3  -4  409.56   23.60
  -2  -3   4  407.86   23.00
  -2   3   4  389.16   23.40
  -2   3   4  449.46   22.80
   1  -3  -4  114.99   12.10
  -1  -3   4  117.79   11.30
   1  -3  -4  120.39   11.50
   1  -3  -4  127.09   13.50
  -1   3   4  119.99   11.20
   0  -3  -4   63.29    9.40
   0  -3   4   53.99    8.00
   0  -3  -4   65.79    9.70
   0   3   4   69.19    9.00
  -1  -3  -4 1974.10   80.89
  -1  -3  -4 1858.31   82.59
  -1   3  -4 2028.50   81.59
   1   3   4 1961.10   79.89
  -2  -3  -4  238.58   15.30
  -2  -3  -4  238.38   19.20
  -2  -3  -4  244.18   17.60
  -2  -3  -4  251.47   18.30
  -2  -3  -4  243.48   17.60
   2   3   4  242.88   17.90
  -3  -3  -4   27.40    9.70
  -3  -3  -4   34.10    7.10
  -3  -3  -4   38.60    7.20
  -3  -3  -4   47.30    9.50
  -3  -3  -4   30.90    9.50
  -3  -3  -4   33.90   10.00
  -3   3  -4   21.20    8.90
   3   3   4   41.80    9.80
   3   3   4   32.50    8.00
  -4  -3  -4  460.05   29.00
  -4  -3  -4  510.35   26.20
  -4  -3  -4  465.95   24.80
  -4  -3  -4  471.45   31.50
  -4  -3  -4  477.35   28.40
   4  -3   4  419.86   34.40
  -4  -3  -4  468.95   28.10
  -4   3  -4  514.55   31.50
   4   3   4  550.74   31.80
   4   3   4  469.35   28.80
   5  -3   4  612.14   33.30
  -5  -3  -4  613.84   34.10
  -5  -3  -4  667.73   39.20
  -5  -3  -4  542.35   32.20
  -5  -3  -4  590.64   29.40
  -5  -3  -4  595.24   34.70
   5  -3   4  589.24   29.30
  -5  -3  -4  492.35   35.00
   5   3   4  582.84   33.90
  -5   3  -4  582.94   31.60
  -5   3  -4  539.15   28.50
   5   3   4  557.84   28.70
   5   3   4  577.64   33.80
   5   3   4  610.14   33.30
   5   3   4  553.84   32.50
   6  -3   4  194.78   26.20
   6  -3   4  163.78   14.60
  -6  -3  -4  207.78   23.30
  -6  -3  -4  110.99   22.60
  -6  -3  -4  146.69   18.60
  -6  -3  -4  158.38   18.90
  -6  -3  -4  160.78   18.70
  -6  -3  -4  173.58   15.50
   6  -3   4  126.39   16.50
   6   3   4  155.18   17.80
   6   3   4  164.08   20.10
   6   3   4  149.88   15.30
  -6   3  -4  159.78   14.90
   6   3   4  161.08   19.10
  -6   3  -4  186.28   20.80
  -6   3  -4  165.68   18.90
   6   3   4  173.78   19.50
  -6   3  -4  149.29   19.10
  -7  -3  -4  125.39   15.20
  -7  -3  -4  147.39   18.40
  -7  -3  -4  164.48   19.20
  -7  -3  -4  148.99   24.10
  -7  -3  -4  168.08   20.30
   7  -3   4  132.89   25.40
   7  -3   4  136.19   15.00
  -7  -3  -4  135.39   20.60
  -7  -3  -4  133.19   18.90
   7  -3   4  135.59   18.30
  -7   3  -4  146.59   18.50
   7   3   4  183.08   19.40
  -7   3  -4  129.69   16.50
   7   3   4  155.58   17.80
   7   3   4  131.89   18.60
  -7   3  -4  164.48   17.70
  -7   3  -4  140.89   14.80
   7   3   4  106.59   15.60
  -8  -3  -4 1144.99   53.39
   8  -3   4 1166.98   61.89
  -8  -3  -4 1169.78   57.29
   8  -3   4 1275.37   74.69
  -8  -3  -4 1003.40   66.39
   8  -3   4 1193.08   54.39
  -8  -3  -4 1152.18   55.29
  -8  -3  -4 1162.98   60.59
  -8  -3  -4 1128.99   61.59
  -8  -3  -4 1207.18   59.89
   8   3   4 1292.77   61.49
  -8   3  -4 1044.60   56.49
   8   3   4 1168.78   59.09
  -8   3  -4 1194.88   53.49
  -8   3  -4 1104.59   54.19
   8   3   4 1112.59   55.89
  -9  -3  -4  150.98   20.20
   9  -3   4  199.18   19.30
  -9  -3  -4  183.68   23.10
  -9  -3  -4  201.78   23.10
  -9  -3  -4  167.98   20.70
   9  -3   4  126.89   30.70
  -9  -3  -4  166.28   29.80
   9  -3   4  206.28   24.50
  -9  -3  -4  184.88   26.10
  -9   3  -4  165.98   21.90
   9   3   4  141.89   19.60
  -9   3  -4  216.78   23.60
  -9   3  -4  211.18   18.20
   9   3   4  179.78   20.60
   9   3   4  204.78   22.00
  10  -3   4  463.15   28.20
 -10  -3  -4  400.66   27.70
 -10  -3  -4  453.55   36.10
 -10  -3  -4  433.66   31.70
 -10  -3  -4  423.76   30.20
 -10  -3  -4  374.66   31.70
  10  -3   4  397.36   45.20
 -10   3  -4  432.66   25.80
  10   3   4  455.05   32.70
 -10   3  -4  415.46   30.90
  10   3   4  439.76   31.80
 -10   3  -4  436.66   30.50
  10   3   4  429.36   26.70
  11  -3   4   13.50   10.20
 -11  -3  -4   20.70   18.00
 -11  -3  -4   -8.10   13.50
 -11  -3  -4   13.30    7.90
 -11  -3  -4   17.00   14.50
 -11  -3  -4   17.30    7.20
  11  -3   4    2.70    8.50
 -11   3  -4   20.10    7.90
  11   3   4  -10.30   12.70
  11   3   4    5.10   10.70
  11   3   4   25.40   22.80
  11   3   4   16.00    9.80
 -11   3  -4    9.20    9.90
  12  -3   4   28.40   12.80
  12  -3   4   54.19    8.90
  12  -3   4   30.50    9.30
 -12  -3  -4  -13.10   17.20
 -12  -3  -4   54.39   10.50
 -12   3  -4   27.70    5.90
  12   3   4    6.60    9.80
  12   3   4   49.70   19.90
  12   3   4   39.00   10.10
  12  -4  -4   31.70    7.70
 -12  -4   4   45.00    7.40
 -12   4   4   40.50    6.20
  12   4  -4   31.50    8.40
 -11  -4   4   35.80   13.00
  11  -4  -4   26.00   10.10
 -11  -4   4   52.59    9.90
  11  -4  -4   58.29   13.40
 -11   4   4   56.19   10.30
  11   4  -4   25.90    9.40
  10  -4  -4   38.20   15.80
 -10  -4   4    1.80   10.50
 -10  -4   4   20.30   14.10
  10  -4  -4   57.09   19.00
  10  -4  -4   18.50   11.30
 -10  -4   4   27.70   10.00
 -10   4   4    7.20    8.40
   9  -4  -4   57.99   17.30
  -9  -4   4   37.00   17.40
   9  -4  -4   82.19   14.20
  -9  -4   4   69.99   21.50
  -9  -4   4   70.79   12.50
  -9  -4   4   62.19   24.30
   9  -4  -4   65.59   19.70
  -9  -4   4   58.49   20.70
   9   4  -4  104.19   21.00
  -8  -4   4   84.59   19.20
   8  -4  -4  113.79   19.70
   8  -4  -4   41.70   21.10
  -8  -4   4   59.89   20.10
   8  -4  -4  102.09   13.80
  -8  -4   4   94.39   13.40
  -8  -4   4  105.49   16.60
  -8  -4   4   77.99   20.70
  -8  -4   4   85.59   17.80
  -8   4   4  107.49   15.00
   8   4  -4  115.79   20.80
  -8   4   4   78.99   12.60
   8   4  -4  108.79   20.70
  -7  -4   4   -9.10   12.80
  -7  -4   4   11.90   12.90
  -7  -4   4   -1.60   11.70
  -7  -4   4   14.20   12.10
  -7  -4   4   10.00    8.00
   7  -4  -4    7.80   11.40
   7  -4  -4  -11.70   13.70
  -7  -4   4    6.30   11.20
   7  -4  -4    8.60    7.10
   7   4  -4   -3.30   11.20
   7   4  -4   24.90   21.10
   7   4  -4    9.60   10.60
  -7   4   4    0.00    6.30
  -7   4   4    3.10   10.40
  -7   4   4   -0.80    6.30
   7   4  -4   32.10   17.00
  -7   4   4  -12.70   11.20
   7   4  -4   -7.20   11.80
  -7   4   4  -10.20    6.90
  -7   4   4    1.00   11.80
  -6  -4   4    5.10    7.10
  -6  -4   4   -1.20   10.50
   6  -4  -4   -0.30    9.70
   6  -4  -4    9.90    7.00
  -6  -4   4    7.40   11.20
  -6  -4   4    1.10   13.50
  -6  -4   4    4.70   11.50
   6  -4  -4   -2.90   12.50
   6   4  -4    2.80   15.90
   6   4  -4    8.70   12.80
   6   4  -4  -12.10    9.80
  -6   4   4   -4.10    6.60
  -6   4   4    4.10   19.50
  -6   4   4   13.90   10.40
   6   4  -4   -1.90   10.60
  -6   4   4   19.70   12.80
  -6   4   4   -2.10    7.10
  -6   4   4    9.30    9.10
   6   4  -4   16.90   11.10
  -6   4   4   15.60   11.60
   5  -4  -4  143.09   18.10
  -5  -4   4  120.59   18.50
  -5  -4   4  112.79   19.50
  -5  -4   4  130.29   19.40
  -5  -4   4  117.79   13.30
   5  -4  -4  134.59   13.30
   5  -4  -4  155.78   20.80
  -5   4   4  111.09   16.00
  -5   4   4   99.89   13.80
   5   4  -4  126.99   17.30
  -5   4   4  134.89   17.90
   5   4  -4  101.49   17.60
  -5   4   4  118.49   12.70
   5   4  -4  125.09   18.00
  -5   4   4  116.39   13.10
   4  -4  -4   64.39   13.80
  -4  -4   4   57.19   13.80
  -4  -4   4   68.09   15.00
  -4  -4   4   62.79   10.10
  -4   4   4   66.59    9.90
  -4   4   4   69.99   13.10
   4   4  -4   62.49   12.50
   4   4  -4   48.40   14.80
  -3  -4   4    3.40   10.60
   3  -4  -4   24.90   10.40
   3  -4  -4   10.80    8.60
  -3  -4   4   14.30    7.50
  -3  -4   4   39.20   10.00
   3  -4  -4   23.90    6.70
  -3  -4   4   14.60    9.70
   3   4  -4   27.50    9.70
  -3   4   4   23.10    6.10
  -3   4   4   28.90   10.90
  -2  -4   4  685.93   35.40
   2  -4  -4  644.24   33.60
   2  -4  -4  673.53   36.10
   2  -4  -4  679.33   32.00
  -2  -4   4  656.53   35.60
   2  -4  -4  700.83   39.00
  -2  -4   4  608.94   36.80
  -2   4   4  738.93   35.00
   2   4  -4  649.04   34.70
   1  -4  -4  728.33   33.70
  -1  -4   4  755.52   37.10
   1  -4  -4  701.83   35.60
   1  -4  -4  753.32   40.30
  -1  -4   4  678.73   35.60
  -1   4   4  721.33   37.60
   1   4  -4  699.33   36.70
  -1   4   4  761.22   34.50
   0  -4  -4  275.07   17.40
   0  -4  -4  235.98   18.90
   0  -4   4  293.57   20.30
   0  -4  -4  278.77   22.50
   0   4   4  289.97   18.50
   0   4   4  285.97   20.80
   1  -4   4  323.07   20.90
  -1  -4  -4  300.07   21.00
  -1  -4  -4  301.97   23.60
  -1  -4  -4  298.87   21.60
  -1  -4  -4  300.37   18.90
   1   4   4  297.87   21.90
   1   4   4  352.36   21.90
  -2  -4  -4   22.00    8.70
  -2  -4  -4   15.50    7.20
  -2  -4  -4   18.50    9.20
  -2  -4  -4   18.20    8.80
   2  -4   4   18.90    8.00
  -2  -4  -4   15.50    6.80
  -2  -4  -4   19.30    8.90
   2   4   4   27.60    9.40
   2   4   4   20.20    8.20
  -3  -4  -4    6.30    8.40
  -3  -4  -4    0.70    8.40
  -3  -4  -4  -13.70    9.30
   3  -4   4   -2.90    7.40
  -3  -4  -4   -6.70    7.70
  -3  -4  -4    1.10    5.90
  -3  -4  -4    0.90    7.80
   3   4   4   -6.40    5.40
   3   4   4   -5.50    7.70
   3   4   4   18.40   10.50
  -3   4  -4   16.20    9.40
   3   4   4   11.60    6.60
  -3   4  -4   -0.20    8.60
  -4  -4  -4  523.15   31.40
  -4  -4  -4  536.35   31.50
   4  -4   4  466.95   26.30
  -4  -4  -4  475.65   30.30
  -4  -4  -4  495.05   32.00
  -4  -4  -4  491.55   27.50
  -4  -4  -4  539.75   36.00
   4   4   4  511.25   31.90
  -4   4  -4  486.75   30.30
  -4   4  -4  495.95   30.20
   4   4   4  555.14   29.80
   4   4   4  565.34   35.10
  -4   4  -4  479.15   25.40
   4   4   4  528.05   32.40
   4   4   4  487.55   30.40
  -4   4  -4  491.25   30.20
   5  -4   4  204.28   16.20
  -5  -4  -4  195.48   24.20
  -5  -4  -4  224.28   22.50
  -5  -4  -4  248.18   21.40
  -5  -4  -4  213.88   17.50
  -5  -4  -4  205.18   21.70
  -5  -4  -4  210.48   26.70
  -5  -4  -4  223.58   21.50
   5  -4   4  217.88   21.80
   5   4   4  159.58   23.80
  -5   4  -4  197.48   20.10
   5   4   4  199.68   19.00
  -5   4  -4  198.58   20.70
   5   4   4  197.38   20.80
  -5   4  -4  211.18   20.50
  -5   4  -4  191.98   15.50
   5   4   4  188.88   20.80
   5   4   4  189.08   18.40
   5   4   4  239.68   21.70
  -6  -4  -4   95.49   12.40
   6  -4   4  125.59   17.90
   6  -4   4   90.29   11.90
  -6  -4  -4   99.99   17.90
  -6  -4  -4   89.49   17.40
  -6  -4  -4  106.89   16.80
  -6  -4  -4   88.59   19.90
  -6  -4  -4  104.69   17.90
   6   4   4   76.49   13.40
  -6   4  -4  133.89   13.90
  -6   4  -4  100.69   15.20
  -6   4  -4  126.79   16.50
   6   4   4  121.59   19.20
   6   4   4  111.69   15.50
  -7  -4  -4   54.89   12.90
  -7  -4  -4   43.40   14.70
  -7  -4  -4   54.99   16.80
  -7  -4  -4   40.70   14.50
   7  -4   4   51.09   11.50
  -7  -4  -4   42.10   18.70
  -7  -4  -4   46.00   14.40
   7  -4   4   41.20   14.40
   7   4   4   58.19   13.30
   7   4   4   28.10   10.90
   7   4   4   49.99   13.10
  -7   4  -4   61.19   12.90
   7   4   4   36.50   14.50
  -7   4  -4   43.70   12.70
  -7   4  -4   75.59   14.00
  -7   4  -4   63.89   11.50
   8  -4   4  248.78   20.80
   8  -4   4  221.08   25.50
  -8  -4  -4  249.28   22.40
  -8  -4  -4  182.98   29.80
  -8  -4  -4  256.27   25.00
  -8  -4  -4  252.47   22.90
  -8  -4  -4  236.08   22.60
  -8  -4  -4  240.58   20.50
   8   4   4  226.98   23.70
   8   4   4  223.58   25.40
  -8   4  -4  214.88   23.00
   8   4   4  224.38   22.20
  -8   4  -4  264.87   21.10
  -8   4  -4  247.38   24.70
   8   4   4  239.58   24.50
  -8   4  -4  246.08   23.20
  -9  -4  -4  223.58   21.40
  -9  -4  -4  203.58   25.00
  -9  -4  -4  200.18   24.50
  -9  -4  -4  184.48   21.50
  -9  -4  -4  144.39   37.60
   9  -4   4  201.18   19.50
  -9  -4  -4  142.49   23.50
   9   4   4  217.68   22.60
   9   4   4  204.28   20.70
  -9   4  -4  243.18   23.80
   9   4   4  186.88   20.00
  -9   4  -4  203.18   22.00
   9   4   4  229.58   22.10
  -9   4  -4  222.58   17.20
 -10  -4  -4   97.89   27.30
  10  -4   4   68.39   12.00
 -10  -4  -4   65.59   13.80
 -10  -4  -4   82.09   14.80
 -10  -4  -4   35.80   10.80
 -10   4  -4   60.09   13.10
  10   4   4   50.49   10.90
  10   4   4   37.40   15.40
  10   4   4   86.89   12.80
 -10   4  -4   73.19   12.00
  10   4   4   50.89   13.80
 -10   4  -4   62.49    9.00
  11  -4   4    9.80    9.20
 -11  -4  -4   19.70   16.20
  11  -4   4   -7.50    7.60
 -11  -4  -4    9.60    8.50
 -11   4  -4    2.90    6.40
  11   4   4  -12.90    9.40
  11   4   4    6.20    9.20
 -11   4  -4    8.60    4.90
  11   4   4    1.60    8.90
  11  -5  -4   49.40   12.70
  11  -5  -4   36.40   12.50
 -11  -5   4   43.00    7.90
  11   5  -4   24.90    9.50
  11   5  -4   37.20    8.10
 -11   5   4   58.09    7.50
 -10  -5   4  143.39   18.10
  10  -5  -4  173.48   32.30
  10  -5  -4  230.98   26.70
 -10  -5   4  181.58   22.60
  10   5  -4  142.49   16.40
 -10   5   4  162.28   15.30
   9  -5  -4   21.60   21.40
   9  -5  -4    0.80    8.50
  -9  -5   4   -5.90    7.00
   9  -5  -4   -0.30   14.10
  -9  -5   4    6.10   24.30
  -9  -5   4  -13.20   11.50
   9   5  -4   -0.50    8.00
  -9   5   4   -1.10    9.60
   9   5  -4    6.50   16.90
  -9   5   4   -1.10    7.20
  -8  -5   4  238.28   35.50
  -8  -5   4  244.18   36.30
  -8  -5   4  235.08   24.30
   8  -5  -4  247.08   28.50
  -8  -5   4  235.98   21.60
   8  -5  -4  262.07   24.00
  -8  -5   4  253.67   30.40
   8   5  -4  238.38   26.40
  -8   5   4  220.98   22.80
  -8   5   4  265.97   19.90
  -8   5   4  264.07   23.50
   8   5  -4  250.17   22.00
   7  -5  -4  627.74   48.70
  -7  -5   4  572.74   47.30
  -7  -5   4  681.63   36.60
   7  -5  -4  692.53   42.80
   7  -5  -4  655.03   36.00
  -7  -5   4  659.33   45.00
  -7  -5   4  669.43   38.80
  -7  -5   4  566.84   47.30
  -7   5   4  665.73   34.60
   7   5  -4  623.04   38.90
  -7   5   4  648.04   37.80
  -7   5   4  617.54   36.30
   7   5  -4  723.23   37.20
   7   5  -4  584.44   40.60
   7   5  -4  590.14   41.70
  -7   5   4  672.93   38.50
  -6  -5   4  158.98   18.30
   6  -5  -4  129.29   19.40
  -6  -5   4  158.08   18.70
  -6  -5   4  150.38   25.60
   6  -5  -4  115.59   22.80
   6  -5  -4  156.58   18.90
  -6   5   4  122.79   16.90
   6   5  -4  140.69   18.80
   6   5  -4  163.68   17.90
  -6   5   4  146.69   16.30
  -6   5   4  152.88   19.20
   6   5  -4  151.48   21.00
   6   5  -4  179.88   21.80
  -6   5   4  141.39   17.10
  -5  -5   4   41.50   15.90
   5  -5  -4   62.19   16.20
   5  -5  -4   45.20   13.50
   5  -5  -4   41.40   17.00
  -5  -5   4   42.00   13.80
  -5  -5   4   33.00    9.60
  -5  -5   4   48.60   19.20
   5  -5  -4   48.70   11.20
   5   5  -4   39.50   13.00
   5   5  -4   46.00   11.60
   5   5  -4   43.30   13.40
   5   5  -4   46.70   10.40
  -5   5   4   49.50   13.10
  -5   5   4   46.80    9.70
  -5   5   4   28.10   11.40
   5   5  -4   26.10   12.50
   4  -5  -4  409.56   24.30
   4  -5  -4  396.56   33.50
  -4  -5   4  420.86   29.40
  -4  -5   4  395.86   32.30
  -4  -5   4  416.66   32.40
  -4  -5   4  418.96   26.40
   4  -5  -4  374.26   33.70
  -4  -5   4  364.56   30.40
  -4   5   4  398.36   27.60
  -4   5   4  361.16   27.90
  -4   5   4  391.36   24.30
   4   5  -4  380.26   29.40
   4   5  -4  359.36   28.50
   4   5  -4  432.06   29.50
   4   5  -4  411.76   24.80
   4   5  -4  404.56   31.30
  -4   5   4  402.86   29.10
   4   5  -4  389.06   29.40
   4   5  -4  368.16   32.50
  -3  -5   4    6.40   10.90
   3  -5  -4   28.60    7.90
  -3  -5   4   13.20   10.90
  -3  -5   4   10.40    9.90
   3  -5  -4   18.80   12.20
  -3  -5   4   13.20    7.50
   3   5  -4   -1.10   10.80
  -3   5   4   46.10   18.50
   3   5  -4   26.60   16.90
  -3   5   4   14.30    7.90
   3   5  -4   30.90   10.10
  -3   5   4   38.40   13.50
   3   5  -4    1.50   11.00
   3   5  -4   25.10   10.70
  -3   5   4   29.60   10.70
   3   5  -4   -2.50    9.50
   2  -5  -4   46.40   13.50
  -2  -5   4   39.00   14.10
   2  -5  -4   63.29   12.10
  -2  -5   4   48.90   12.40
  -2  -5   4   58.09   14.80
  -2  -5   4   44.70   10.00
   2  -5  -4   42.20    8.90
  -2   5   4   50.69   12.60
  -2   5   4   46.50    6.10
   2   5  -4   53.19   12.50
   2   5  -4   45.90   10.30
  -2   5   4   54.89   13.80
  -2   5   4   62.89   14.00
   2   5  -4   60.09   15.10
   2   5  -4   58.99   10.80
  -2   5   4   46.30   10.10
   2   5  -4   45.50   18.00
   2   5  -4   35.80   12.60
  -1  -5   4   36.40   12.90
   1  -5  -4   21.70    7.40
  -1  -5   4    3.00   15.40
  -1  -5   4   16.30    8.40
   1  -5  -4   28.40   12.10
   1  -5  -4   28.10   12.60
  -1  -5   4   20.10    9.10
   1  -5  -4    4.80   13.20
  -1   5   4   30.90   10.60
  -1   5   4   31.90   13.60
  -1   5   4   12.40   11.60
   1   5  -4   15.60    9.90
  -1   5   4   25.60    8.50
  -1   5   4   29.50    6.40
   1   5  -4   28.30   11.30
   1   5  -4   21.00   11.50
   1   5  -4   20.20   12.30
   0  -5  -4  568.44   28.80
   0  -5   4  531.95   32.40
   0  -5  -4  525.55   32.40
   0  -5  -4  451.55   32.40
   0  -5   4  539.25   28.40
   0   5  -4  546.05   33.30
   0   5  -4  569.34   37.70
   0   5   4  552.64   35.10
   0   5  -4  497.85   32.40
   0   5  -4  519.95   34.20
   0   5   4  523.45   29.70
   0   5   4  553.74   31.70
   0   5   4  568.74   26.10
   0   5   4  502.35   33.10
   0   5  -4  520.85   26.30
   0   5   4  516.55   33.20
  -1  -5  -4   -3.60    9.30
   1  -5   4    5.00    7.50
  -1  -5  -4    1.10   11.40
  -1  -5  -4   -4.10    9.60
   1  -5   4   -5.50    7.60
  -1  -5  -4   -3.20    9.00
  -1  -5  -4    3.80    6.40
  -1  -5  -4  -19.50   10.80
  -1  -5  -4   -7.10    8.00
   1   5   4   -4.70    7.50
  -1   5  -4  -12.00   12.00
   1   5   4   18.40    8.30
   1   5   4   -1.20   11.70
  -1   5  -4   -1.10    9.50
   1   5   4   -5.30   11.80
   1   5   4   -6.10    4.90
   1   5   4    3.60   10.70
  -1   5  -4    5.10    9.10
  -1   5  -4   -1.80    6.30
  -2  -5  -4   17.10   11.00
  -2  -5  -4   13.90   11.30
  -2  -5  -4   39.10   11.90
   2  -5   4   34.10   11.30
  -2  -5  -4    8.70    7.80
  -2  -5  -4   17.50   10.90
  -2  -5  -4   22.90   10.70
  -2   5  -4   34.30    8.40
   2   5   4    6.10   12.40
   2   5   4   14.60   13.50
   2   5   4   30.60   11.30
  -2   5  -4   39.30   13.70
  -2   5  -4   28.20   11.30
   2   5   4   28.90   11.00
   2   5   4   12.40    9.30
   2   5   4   56.29   15.50
   2   5   4   18.00    6.90
  -2   5  -4   29.70   10.70
   2   5   4   15.50    9.50
   3  -5   4 1001.50   45.90
  -3  -5  -4 1025.20   47.60
   3  -5   4 1114.89   54.19
  -3  -5  -4 1019.70   57.69
  -3  -5  -4 1023.60   53.09
  -3  -5  -4 1016.20   50.79
  -3  -5  -4  961.20   53.49
  -3  -5  -4 1025.70   49.70
   3   5   4  924.11   51.39
   3   5   4 1007.40   48.80
   3   5   4 1082.89   49.90
   3   5   4 1020.90   46.20
  -3   5  -4 1047.40   50.09
  -3   5  -4  974.10   43.80
   3   5   4 1026.50   52.49
   3   5   4  974.20   52.29
   3   5   4 1001.90   49.60
  -3   5  -4  991.50   51.19
  -3   5  -4  987.00   50.09
  -4  -5  -4   28.30   12.80
  -4  -5  -4   18.20   12.60
  -4  -5  -4   22.20   10.70
  -4  -5  -4   24.40    8.90
  -4  -5  -4   37.20   12.30
   4  -5   4   34.70   12.90
   4  -5   4   29.10    7.70
  -4  -5  -4   30.40   12.70
   4   5   4   27.50   12.60
  -4   5  -4   30.00   15.40
   4   5   4   40.10   13.20
  -4   5  -4   24.60    7.10
  -4   5  -4   42.80   11.80
   4   5   4   33.20    7.80
   4   5   4   23.70   14.80
   4   5   4   18.70   14.70
  -4   5  -4   29.10   12.90
   4   5   4   19.00   11.10
   5  -5   4  145.89   15.40
   5  -5   4  186.78   22.30
  -5  -5  -4  146.59   19.90
  -5  -5  -4  156.28   25.30
  -5  -5  -4  156.48   20.90
  -5  -5  -4  190.28   23.50
  -5  -5  -4  162.98   17.70
   5   5   4  151.68   19.40
   5   5   4  213.98   23.70
  -5   5  -4  213.58   21.70
   5   5   4  166.68   19.00
   5   5   4  132.89   18.60
  -5   5  -4  162.68   14.20
  -5   5  -4  166.88   16.80
  -5   5  -4  148.99   16.70
   5   5   4  179.38   19.90
  -6  -5  -4   -2.80   11.70
  -6  -5  -4  -11.60    7.70
  -6  -5  -4   13.70   13.60
   6  -5   4   18.70   13.10
   6  -5   4   -4.80    6.70
  -6  -5  -4   -2.50   17.50
  -6  -5  -4   16.90   14.40
  -6  -5  -4   22.40    8.70
   6   5   4   26.30   11.90
  -6   5  -4    3.20    6.50
  -6   5  -4   -1.30    9.40
  -6   5  -4   -1.50   10.20
  -6   5  -4  -11.60    9.10
   6   5   4   -7.70   16.10
   6   5   4   -2.50    6.80
   6   5   4    1.60   11.60
   6   5   4   -1.90    8.80
   7  -5   4   89.19   17.50
  -7  -5  -4   76.49   19.70
  -7  -5  -4  139.89   22.00
  -7  -5  -4  100.59   22.70
   7  -5   4  121.09   14.60
  -7  -5  -4   99.19   13.30
  -7  -5  -4  129.89   18.90
  -7  -5  -4  106.99   16.50
   7   5   4  125.09   17.10
  -7   5  -4  121.69   16.40
   7   5   4   92.99   14.20
   7   5   4  122.19   20.60
  -7   5  -4   68.89   14.00
   7   5   4  101.39   12.30
  -7   5  -4  126.69   16.20
  -8  -5  -4  163.68   19.50
  -8  -5  -4  152.58   32.40
  -8  -5  -4  122.49   22.50
   8  -5   4  136.59   16.80
  -8  -5  -4  121.49   22.30
  -8  -5  -4  175.48   23.10
   8   5   4  121.29   16.50
  -8   5  -4  159.98   13.40
  -8   5  -4  141.89   17.50
   8   5   4  124.69   20.30
  -8   5  -4  183.98   20.10
  -8   5  -4  101.29   15.40
  -8   5  -4  111.89   14.90
   8   5   4  180.08   20.70
  -9  -5  -4    1.00   23.70
   9  -5   4    1.20    8.10
  -9  -5  -4  -11.50   17.70
  -9  -5  -4    5.70   12.90
  -9  -5  -4  -11.30    8.00
   9   5   4    1.00    9.10
  -9   5  -4    9.70    5.20
  -9   5  -4    3.10    7.20
   9   5   4    2.50   13.50
   9   5   4   -0.50   10.00
  -9   5  -4  -16.30   14.50
  -9   5  -4   -0.30    7.40
 -10  -5  -4   37.50    9.50
 -10  -5  -4    1.80   15.30
  10  -5   4   59.19    9.10
 -10  -5  -4   37.90   13.40
  10   5   4   43.00    8.70
 -10   5  -4   33.00    9.40
  10   5   4   15.40   10.50
 -10   5  -4   40.30   11.00
 -10   5  -4   20.50   10.00
  10   5   4   39.30   14.90
 -10  -6   4   28.20    7.10
  10  -6  -4   13.10   19.40
  10  -6  -4    8.50    8.20
 -10   6   4   23.60    8.50
  10   6  -4   15.60    7.00
  10   6  -4   19.70    9.10
  -9  -6   4   15.60   16.00
  -9  -6   4   19.40    9.30
   9  -6  -4    4.70    8.30
   9  -6  -4  -15.60   12.20
  -9   6   4   12.00    8.50
   9   6  -4    0.80    7.10
   9   6  -4   16.90   12.90
  -8  -6   4  171.78   18.50
  -8  -6   4  173.98   20.40
   8  -6  -4  200.88   25.40
   8  -6  -4  173.38   17.70
   8   6  -4  165.68   16.30
  -8   6   4  186.28   15.70
   8   6  -4  177.68   18.10
  -8   6   4  164.88   15.70
   7  -6  -4  940.51   50.59
   7  -6  -4  891.51   43.10
  -7  -6   4  676.13   66.19
  -7  -6   4  749.73   60.89
  -7  -6   4  873.51   43.60
  -7  -6   4  862.91   43.60
  -7   6   4  837.52   42.60
   7   6  -4  737.93   46.30
  -7   6   4  789.02   42.70
   7   6  -4  853.11   46.60
   7   6  -4  832.02   46.00
  -7   6   4  878.21   40.70
   7   6  -4  864.31   42.00
  -7   6   4  883.81   45.20
   7   6  -4  824.22   45.60
   6  -6  -4  430.66   44.00
   6  -6  -4  431.86   34.20
  -6  -6   4  425.96   43.30
  -6  -6   4  452.45   28.70
   6  -6  -4  442.96   27.90
   6   6  -4  379.06   31.10
   6   6  -4  421.96   30.70
   6   6  -4  385.46   42.40
  -5  -6   4   61.69   14.90
  -5  -6   4   61.69   21.30
   5  -6  -4   64.29   20.90
   5  -6  -4   58.99   11.20
   5  -6  -4   57.59   21.50
   5  -6  -4   61.39   15.90
  -5  -6   4   33.40   10.60
   5   6  -4   46.50   13.80
   5   6  -4   51.39   12.50
  -5   6   4   40.80   12.20
   5   6  -4   43.70   13.60
   5   6  -4   55.59   11.50
   5   6  -4   37.90   15.20
  -5   6   4   54.39   10.20
  -5   6   4   50.99   13.70
   5   6  -4   67.99   14.00
  -4  -6   4  786.02   44.60
  -4  -6   4  779.22   47.70
   4  -6  -4  788.42   40.10
  -4  -6   4  811.52   41.00
  -4  -6   4  770.12   42.80
   4  -6  -4  767.62   50.99
   4  -6  -4  949.01   62.29
  -4   6   4  843.12   42.40
   4   6  -4  781.72   46.40
   4   6  -4  755.02   39.30
  -4   6   4  772.62   42.30
   4   6  -4  796.02   45.00
   4   6  -4  798.22   45.70
   4   6  -4  739.83   43.10
  -4   6   4  771.02   39.00
   3  -6  -4 1238.48   67.59
  -3  -6   4 1134.69   59.59
   3  -6  -4 1237.98   55.19
  -3  -6   4 1141.69   57.59
  -3  -6   4 1213.18   64.79
  -3  -6   4 1176.08   56.79
  -3   6   4 1156.88   58.89
  -3   6   4 1185.68   57.89
   3   6  -4 1163.18   60.79
   3   6  -4 1207.18   58.69
  -3   6   4 1149.58   56.19
   3   6  -4 1143.19   58.09
  -3   6   4 1242.78   54.29
   3   6  -4 1248.08   53.59
  -2  -6   4   52.29   18.60
  -2  -6   4   52.69   10.60
   2  -6  -4   54.59   18.40
  -2  -6   4   25.80   17.70
   2  -6  -4   24.40   15.70
  -2  -6   4   76.49   16.90
  -2  -6   4   77.39   16.90
   2  -6  -4   49.30   10.40
  -2   6   4   60.29   10.70
   2   6  -4   40.10   14.60
   2   6  -4   48.80   13.30
   2   6  -4   42.50    8.40
   2   6  -4   47.40   11.70
  -2   6   4   64.79   15.50
  -2   6   4   55.19   10.80
   1  -6  -4  260.57   28.50
   1  -6  -4  210.98   18.60
  -1  -6   4  174.48   19.30
  -1  -6   4  231.48   27.10
  -1  -6   4  247.58   25.10
   1  -6  -4  203.58   26.70
   1  -6  -4  184.18   20.10
   1   6  -4  176.98   21.70
  -1   6   4  187.38   18.10
  -1   6   4  200.48   21.50
  -1   6   4  205.78   20.40
   1   6  -4  203.68   20.90
  -1   6   4  237.08   24.10
   1   6  -4  216.28   23.00
   0  -6   4    7.00    9.00
   0  -6  -4    9.30   12.60
   0  -6  -4   14.40    9.60
   0  -6   4   11.70   12.90
   0  -6  -4  -11.50   12.60
   0  -6  -4    1.20    9.80
   0  -6   4  -18.80   17.40
   0   6  -4   12.20   10.70
   0   6   4   12.00   10.90
   0   6   4   21.90   12.60
   0   6   4   -6.30    7.30
   0   6  -4   10.10    8.20
   0   6   4  -31.30   16.70
  -1  -6  -4  248.78   27.50
  -1  -6  -4  241.58   20.30
  -1  -6  -4  272.97   28.60
  -1  -6  -4  255.07   26.40
   1  -6   4  206.88   28.40
  -1  -6  -4  287.07   23.30
  -1  -6  -4  303.37   30.00
   1  -6   4  268.27   19.60
   1  -6   4  248.08   24.70
  -1   6  -4  268.07   24.80
  -1   6  -4  322.57   27.80
   1   6   4  259.37   25.30
  -1   6  -4  284.17   24.30
   1   6   4  292.87   27.30
   1   6   4  218.58   26.40
   1   6   4  267.77   21.30
  -2  -6  -4   61.39   17.30
   2  -6   4   29.10   12.80
  -2  -6  -4   54.29   14.40
  -2  -6  -4   43.10   12.90
  -2  -6  -4   50.19   16.80
  -2  -6  -4   34.60   14.40
   2  -6   4   56.39   11.40
   2   6   4   42.90   11.10
  -2   6  -4   46.50   15.20
   2   6   4   59.59   13.50
  -2   6  -4   48.70    8.60
   2   6   4   41.10   15.10
  -2   6  -4   41.00   13.00
  -2   6  -4   31.00   12.00
  -3  -6  -4  291.57   23.70
   3  -6   4  253.67   20.10
  -3  -6  -4  299.07   25.30
  -3  -6  -4  188.28   25.60
   3  -6   4  292.37   30.90
  -3  -6  -4  272.17   29.80
  -3  -6  -4  216.38   29.30
  -3   6  -4  276.07   23.70
   3   6   4  289.97   28.40
  -3   6  -4  291.17   25.60
   3   6   4  291.47   27.60
  -3   6  -4  239.08   26.60
   3   6   4  223.68   27.20
  -3   6  -4  279.87   18.10
   3   6   4  284.77   22.40
  -3   6  -4  292.27   24.90
   3   6   4  284.97   22.50
   4  -6   4    0.10    6.80
  -4  -6  -4   10.70   11.10
   4  -6   4  -32.50   13.30
  -4  -6  -4   14.70   11.30
  -4  -6  -4   33.10   17.90
  -4  -6  -4   -5.40   10.90
  -4  -6  -4   -2.40    7.80
  -4  -6  -4    4.00   13.60
  -4   6  -4   15.20   16.00
  -4   6  -4  -14.40    8.80
  -4   6  -4   -7.20    9.20
  -4   6  -4    6.50   13.70
   4   6   4    4.90    6.30
   4   6   4   21.50   13.70
   4   6   4   12.00   14.50
  -4   6  -4    7.40    7.20
  -4   6  -4    9.20    7.10
   4   6   4   -3.50   11.80
  -5  -6  -4   13.90   18.80
  -5  -6  -4   29.30   10.40
  -5  -6  -4   50.29   13.20
   5  -6   4   40.40    9.60
   5  -6   4   13.30   12.40
  -5  -6  -4   50.99   15.40
  -5  -6  -4   26.70   16.30
  -5  -6  -4   68.19   13.90
   5  -6   4   38.40   23.80
  -5   6  -4   40.50    7.80
  -5   6  -4   38.60   20.40
   5   6   4   25.80   10.70
  -5   6  -4   40.90   12.50
   5   6   4   67.29   16.30
  -5   6  -4   42.50   10.50
   5   6   4   27.00   14.10
  -5   6  -4   33.20   11.60
   5   6   4   39.00   15.40
   6  -6   4   11.40   13.90
  -6  -6  -4   15.00   11.50
   6  -6   4   39.80   27.70
  -6  -6  -4   18.70   11.30
  -6  -6  -4   -2.00   15.20
  -6  -6  -4    4.50   17.20
   6  -6   4   15.40   10.40
  -6  -6  -4   21.40   13.70
  -6   6  -4   15.90    8.40
  -6   6  -4   24.20    7.00
   6   6   4   22.90   10.60
   6   6   4   45.90   14.70
   6   6   4   15.00   14.90
  -6   6  -4   17.20    8.70
   6   6   4   34.70   17.40
  -6   6  -4   13.00   10.20
  -6   6  -4   11.00   12.20
  -7  -6  -4   -1.20   17.30
   7  -6   4   17.90    9.70
  -7  -6  -4   44.50   16.10
  -7  -6  -4   51.09   10.90
   7  -6   4   33.10   15.60
  -7  -6  -4   46.60   18.20
  -7  -6  -4   29.30   10.70
  -7   6  -4   22.20    9.90
   7   6   4   20.50   15.00
  -7   6  -4   32.60   11.50
   7   6   4   34.30   14.40
  -7   6  -4   40.40   12.70
  -7   6  -4   44.60    9.70
   7   6   4   33.30    9.10
  -7   6  -4   32.00    6.70
  -8  -6  -4   19.30   16.40
  -8  -6  -4    5.50    9.40
  -8  -6  -4    1.30   10.90
   8  -6   4   -3.50    7.40
   8  -6   4  -12.30   27.30
  -8  -6  -4    8.50    9.10
  -8   6  -4    3.60   10.90
   8   6   4   -3.60    9.20
   8   6   4    6.20    8.60
   8   6   4    9.70   12.00
  -8   6  -4  -10.30    8.10
  -9  -6  -4  124.39   15.10
  -9  -6  -4   83.39   28.60
   9  -6   4  140.49   13.50
   9   6   4  132.49   13.20
  -9   6  -4  141.49   18.40
  -9   6  -4  125.59   13.00
   8  -7  -4   -2.30    7.80
  -8  -7   4    3.40    8.30
   8  -7  -4   13.10   12.30
  -8  -7   4    3.00    8.60
  -8   7   4   16.10    8.50
   8   7  -4   19.70    9.70
   8   7  -4    2.80    8.30
   7  -7  -4   11.80   10.80
   7  -7  -4   28.70   17.60
  -7  -7   4   22.70    8.00
  -7  -7   4   19.00   10.50
   7   7  -4   19.10   11.30
   7   7  -4  -11.30    9.10
  -7   7   4    2.00    8.70
  -7   7   4    0.10   12.30
  -7   7   4    5.20    9.20
   7   7  -4   12.00    5.60
   6  -7  -4   -6.10    7.60
   6  -7  -4   11.20   11.80
  -6  -7   4    2.70    6.90
  -6  -7   4   10.80   10.60
  -6  -7   4    3.40   19.40
   6   7  -4   26.60   13.40
  -6   7   4   22.30   18.20
  -6   7   4    5.20    6.00
  -6   7   4   -6.20    8.50
   6   7  -4    7.20   10.70
   6   7  -4  -14.90   10.80
   6   7  -4   -7.50    5.40
  -5  -7   4  145.49   24.50
  -5  -7   4  180.58   39.20
  -5  -7   4  167.68   21.20
  -5   7   4  164.58   20.10
  -5   7   4  185.08   15.20
   5   7  -4  157.98   13.80
  -5   7   4  152.88   20.00
   5   7  -4  166.08   20.90
   5   7  -4  155.78   19.20
   5   7  -4  185.68   19.20
   4  -7  -4  232.68   19.60
   4  -7  -4  243.58   26.20
   4  -7  -4  116.69   28.00
  -4  -7   4  252.17   36.30
   4  -7  -4   85.19   44.00
  -4  -7   4  197.78   22.40
  -4  -7   4  217.48   20.50
   4   7  -4  222.58   22.70
   4   7  -4  211.88   25.10
   4   7  -4  217.98   16.90
  -4   7   4  186.98   20.60
   4   7  -4  188.18   19.00
  -4   7   4  202.18   21.00
  -4   7   4  193.08   16.50
  -3  -7   4  455.05   31.20
  -3  -7   4  497.05   29.80
   3  -7  -4  478.75   28.60
   3  -7  -4  506.75   46.00
  -3  -7   4  469.65   54.69
  -3   7   4  501.85   33.00
  -3   7   4  433.76   26.00
   3   7  -4  438.56   31.30
   3   7  -4  478.85   34.60
  -3   7   4  386.16   29.60
   3   7  -4  454.65   24.50
  -3   7   4  443.96   30.50
   3   7  -4  451.55   31.50
  -2  -7   4   -7.10    7.60
   2  -7  -4   10.70   17.50
  -2  -7   4   25.80   19.90
   2  -7  -4   14.80   10.20
  -2   7   4   16.10   23.20
   2   7  -4    5.60   12.10
   2   7  -4   -7.80   14.10
   1  -7  -4   34.00   23.00
  -1  -7   4   -9.00   19.60
  -1  -7   4   11.90    8.30
   1  -7  -4   -2.50   17.10
  -1  -7   4   -2.30   18.50
   1  -7  -4    4.30    8.80
  -1   7   4   -1.60    9.50
  -1   7   4   24.70   12.90
  -1   7   4    4.70    7.30
   1   7  -4   13.90   11.00
   1   7  -4   -1.80    7.20
  -1   7   4   26.70   15.30
   1   7  -4   13.90   10.50
   1   7  -4   -3.30   10.30
   0  -7   4  -15.80   13.80
   0  -7   4   15.00   19.20
   0  -7  -4   25.60   18.50
   0  -7  -4   20.80   10.70
   0  -7  -4   17.20   21.30
   0  -7  -4   18.50    9.40
   0  -7   4   18.60    9.30
   0   7   4   20.20   11.10
   0   7   4    5.00   15.00
   0   7   4   23.50   13.50
   0   7  -4   16.20   13.70
   0   7  -4   15.90    7.90
   0   7  -4   13.00   11.00
   0   7  -4   23.00   11.30
   0   7   4   12.40    7.70
   1  -7   4   30.20    9.50
  -1  -7  -4   38.30   11.70
  -1  -7  -4  -13.50   20.10
   1  -7   4   61.29   21.40
  -1  -7  -4   43.00   20.30
  -1  -7  -4   21.20    9.40
  -1   7  -4    4.10   13.90
   1   7   4   31.70   11.50
  -1   7  -4   17.80   11.00
  -1   7  -4   32.30   12.10
  -1   7  -4   36.20   12.90
   1   7   4   35.20    9.60
  -2  -7  -4   20.70   20.30
  -2  -7  -4  -32.90   20.60
   2  -7   4    4.40    8.10
  -2  -7  -4    9.50    8.70
   2  -7   4    8.70   26.10
  -2  -7  -4   13.40   19.50
  -2   7  -4   -6.70   23.70
   2   7   4    1.00   10.90
   2   7   4    6.30   12.70
   2   7   4  -15.10   13.60
  -2   7  -4    2.40   13.00
  -3  -7  -4  211.38   20.20
  -3  -7  -4  154.68   21.20
  -3  -7  -4  132.49   26.20
   3  -7   4  182.68   29.20
  -3  -7  -4  126.79   23.40
   3  -7   4  205.38   17.80
  -3  -7  -4  140.29   20.70
  -3   7  -4  186.98   21.70
  -3   7  -4  174.38   22.70
   3   7   4  210.08   25.50
   3   7   4  196.78   18.80
   3   7   4  167.08   23.20
  -3   7  -4  190.28   21.10
  -3   7  -4  193.88   21.40
  -4  -7  -4  211.68   21.20
  -4  -7  -4  120.79   26.20
   4  -7   4  180.78   17.40
  -4  -7  -4  160.28   19.00
  -4   7  -4  150.08   20.60
  -4   7  -4  186.08   20.40
   4   7   4  150.88   21.70
  -4   7  -4  176.08   21.40
   4   7   4  142.79   18.50
   4   7   4  189.88   18.30
   4   7   4  170.98   21.30
  -4   7  -4  191.48   17.90
   5  -7   4    3.90    8.40
  -5  -7  -4   -6.60   13.10
  -5  -7  -4   -3.00    8.80
   5  -7   4   -2.10    7.20
  -5  -7  -4    5.80    9.60
   5   7   4   -6.70   13.10
  -5   7  -4   -2.00    9.10
  -5   7  -4   -8.10    9.00
   5   7   4  -10.30    7.20
   5   7   4   -2.20    7.90
  -5   7  -4    4.00   10.20
   6  -7   4    9.40   15.90
  -6  -7  -4   -1.50    9.50
  -6  -7  -4   -3.80   16.70
  -6  -7  -4   17.70   12.80
  -6  -7  -4   10.30    9.20
   6  -7   4   -5.10    7.30
  -6   7  -4   -7.00    5.70
   6   7   4   15.70   13.80
  -6   7  -4   -9.90    5.20
   6   7   4    3.10    5.70
  -6   7  -4   -2.40    9.00
  -7  -7  -4   -5.00    9.50
  -7  -7  -4    2.40    6.30
  -7  -7  -4    8.90   16.70
  -7  -7  -4    6.80   23.50
   7  -7   4   -3.70    7.10
   7  -7   4   18.60   15.60
   7   7   4   13.10    7.50
  -7   7  -4    6.40    6.40
  -7   7  -4    0.70    5.60
  -7   7  -4   -1.30    8.00
   7   7   4  -27.90   20.60
  -7   7  -4    6.10   11.60
   8  -7   4   61.69    9.00
  -8  -7  -4   45.50    9.20
  -8  -7  -4   57.09   12.80
  -8   7  -4   68.79    9.50
  -8   7  -4   79.99    9.50
   8   7   4   47.50    8.20
   8   7   4   90.79   13.10
   6  -8  -4   -2.70    5.10
   6  -8  -4  -12.80    7.00
  -6  -8   4    8.50    8.90
  -6  -8   4    6.20   12.30
   6   8  -4   -3.90    5.10
   6   8  -4    2.20    5.30
  -5  -8   4  156.68   16.70
   5  -8  -4  146.79   15.40
   5  -8  -4  117.19   16.00
  -5  -8   4  153.58   15.90
  -5   8   4  135.69   13.20
   5   8  -4  120.89   13.50
   5   8  -4  152.88   18.50
  -4  -8   4  202.98   20.00
  -4  -8   4  244.68   27.70
   4  -8  -4  239.48   27.90
   4  -8  -4  304.87   25.70
   4   8  -4  223.58   23.60
  -4   8   4  229.88   13.60
  -4   8   4  286.67   22.10
   3  -8  -4   -4.30    7.60
   3  -8  -4    6.20    8.70
  -3  -8   4   -8.20   10.80
  -3  -8   4    7.20    8.80
  -3   8   4   -4.00    7.40
   3   8  -4    8.60   10.20
   3   8  -4    3.40   10.50
  -3   8   4   -1.20    8.20
   3   8  -4   -9.90    8.20
   3   8  -4    1.70    9.10
  -2  -8   4   33.00    9.60
   2  -8  -4   42.70   10.30
  -2  -8   4   46.80   12.30
  -2   8   4   33.80   10.60
   2   8  -4   38.10   11.20
   2   8  -4   36.40   12.70
  -2   8   4   30.00    6.80
   2   8  -4   19.40   11.00
   2   8  -4   29.20   10.60
  -1  -8   4  323.07   22.80
   1  -8  -4  340.07   22.80
   1   8  -4  302.87   23.90
   1   8  -4  307.57   21.60
   1   8  -4  332.27   21.50
  -1   8   4  308.47   18.80
  -1   8   4  279.67   22.80
   1   8  -4  315.47   24.00
   0  -8   4  210.78   18.70
   0  -8  -4  192.08   18.60
   0   8  -4  203.28   20.50
   0   8  -4  203.28   19.80
   0   8   4  197.28   18.50
   0   8  -4  199.98   19.30
   0   8  -4  162.98   16.40
   0   8   4  200.68   15.40
  -1  -8  -4  394.56   25.50
   1  -8   4  420.66   25.20
  -1   8  -4  351.16   25.30
   1   8   4  340.57   25.60
   1   8   4  428.26   29.20
  -1   8  -4  411.66   28.80
  -1   8  -4  377.56   26.40
   2  -8   4   32.40    9.00
  -2  -8  -4   13.60    9.20
  -2  -8  -4   25.50   10.80
   2   8   4   29.70   12.20
  -2   8  -4   27.90    9.90
  -2   8  -4   16.20    9.90
  -2   8  -4   20.30    9.80
  -2   8  -4   24.40    8.00
   2   8   4   29.00    7.40
   3  -8   4   75.99   11.00
   3  -8   4   95.19   25.00
  -3  -8  -4   37.10   12.90
  -3  -8  -4   72.09   11.40
  -3   8  -4   76.09   17.00
   3   8   4   57.29    9.00
  -3   8  -4   53.89    9.60
  -3   8  -4   53.49   11.40
   3   8   4   34.80   11.60
  -4  -8  -4    0.90    8.70
  -4  -8  -4   12.40    6.80
   4  -8   4   11.80    7.40
   4  -8   4   -4.40   17.40
  -4   8  -4    0.20    6.30
  -4   8  -4   -4.70    8.80
   4   8   4    2.20    4.40
   5  -8   4   42.20   13.30
  -5  -8  -4   54.09   10.30
   5  -8   4   55.79    9.30
  -5  -8  -4   55.09   10.00
   5   8   4   56.09    7.00
  -5   8  -4   62.89   10.10
  -5   8  -4   45.20    8.00
  -5   8  -4   45.90    8.00
   1  -9  -4   65.19    9.60
  -1  -9   4   57.29    8.80
   1   9  -4   35.40    8.20
   1   9  -4   51.69    8.20
   1   9  -4   50.79   11.20
   0  -9  -4   -7.60    7.80
   0  -9   4    5.10    4.80
   0  -9  -4   11.30    7.20
   0   9  -4    4.30    6.10
   0   9  -4   -7.30    4.90
   0   9  -4   -1.00   12.10
   0   9  -4   -5.20    8.10
  13   0  -5   43.50    9.60
 -13   0   5   38.60   10.10
 -13   0   5   29.90    8.10
 -12   0   5   23.60   11.00
 -12   0   5   13.10   12.90
  12   0  -5   17.10    8.30
  12   0  -5   21.80   14.10
  11   0  -5   38.50   12.70
 -11   0   5   56.09   11.20
  11   0  -5   51.59   15.30
  11   0  -5   69.09   16.20
 -11   0   5   51.39   10.50
 -11   0   5   34.00   18.30
 -10   0   5   38.90   19.80
  10   0  -5    8.70   12.20
 -10   0   5   24.40   11.30
  10   0  -5    7.00   13.40
  10   0  -5    7.10   13.30
 -10   0   5   28.40    9.30
  10   0  -5   -3.10   10.20
 -10   0   5   22.00   17.80
 -10   0   5   10.40   12.30
   9   0  -5 1833.12   86.89
   9   0  -5 1982.50   85.59
  -9   0   5 1938.91   81.09
  -9   0   5 1820.12   77.49
   9   0  -5 1838.32   81.49
   9   0  -5 1836.52   77.79
  -9   0   5 1855.11   84.49
  -9   0   5 1847.42   91.89
  -9   0   5 1830.22   86.79
   8   0  -5    1.80    8.60
  -8   0   5  -10.50    8.50
  -8   0   5   12.70    9.10
  -8   0   5   -5.50    7.70
  -8   0   5    2.80   11.30
  -8   0   5    8.80    9.50
   8   0  -5   15.70    8.70
  -8   0   5   -7.90    9.50
   8   0  -5   21.50   11.40
   8   0  -5    0.30   10.30
   7   0  -5  257.97   22.40
  -7   0   5  237.08   16.10
  -7   0   5  247.58   19.10
  -7   0   5  242.88   21.20
   7   0  -5  263.77   20.70
   7   0  -5  218.18   18.30
  -7   0   5  262.87   24.00
   6   0  -5   -3.10    6.00
   6   0  -5    8.50    8.90
   6   0  -5   -0.90    6.90
  -6   0   5    9.00    8.80
  -6   0   5   -5.60    4.80
  -6   0   5    3.40    6.50
  -5   0   5   56.09   10.00
   5   0  -5   54.59    9.10
  -5   0   5   68.09   11.90
   4   0  -5   16.60    5.70
  -4   0   5   -2.90    5.80
  -4   0   5    3.00    5.70
   3   0  -5 6957.30  272.57
  -3   0   5 7358.76  273.87
  -3   0   5 7319.17  274.97
   2   0  -5   -0.80    2.90
  -2   0   5   -1.30    3.90
  -1   0   5 1978.10   76.49
   0   0   5    4.60    2.30
   0   0  -5    1.30    3.30
   0   0  -5    0.90    1.30
   0   0  -5   -0.90    2.10
  -1   0  -5  217.58   10.40
  -1   0  -5  215.78   11.70
  -1   0  -5  244.48   14.10
  -2   0  -5   -9.70    4.80
  -2   0  -5    2.50    4.60
  -2   0  -5    0.00    3.80
  -3   0  -5 3982.90  146.59
   3   0   5 3571.04  146.49
  -3   0  -5 3772.02  147.19
  -3   0  -5 3773.22  147.19
  -4   0  -5   -0.20    4.40
  -4   0  -5   -9.00    5.20
   4   0   5   -1.60    5.70
  -4   0  -5  -11.30    5.50
   5   0   5  337.07   19.60
  -5   0  -5  353.06   22.60
   5   0   5  326.37   22.20
  -5   0  -5  353.06   20.20
  -5   0  -5  310.77   23.00
  -5   0  -5  315.87   20.30
  -6   0  -5    3.10    6.00
  -6   0  -5   -7.20    9.00
  -6   0  -5  -13.10    7.70
  -6   0  -5   17.00   11.70
   6   0   5   -1.80    5.00
  -6   0  -5   -1.00    6.90
   6   0   5   -3.00    8.20
  -7   0  -5  784.22   40.40
  -7   0  -5  800.52   39.60
  -7   0  -5  809.12   43.40
  -7   0  -5  780.62   40.40
   7   0   5  737.93   40.80
  -7   0  -5  775.92   41.50
  -7   0  -5  719.73   39.70
   7   0   5  807.42   44.40
  -7   0  -5  814.92   39.10
   7   0   5  785.12   37.40
  -7   0  -5  760.02   38.20
  -7   0  -5  760.92   45.20
  -8   0  -5   -4.20    8.30
   8   0   5   -4.80   10.10
   8   0   5   -2.20   11.70
  -8   0  -5    0.70    8.30
  -8   0  -5  -31.40   14.10
   8   0   5   -7.00    7.80
  -8   0  -5   17.80   13.30
  -8   0  -5   -5.80   14.50
  -8   0  -5    5.90   14.20
  -8   0  -5   -3.90   10.00
   9   0   5  888.31   43.20
   9   0   5  834.42   50.09
  -9   0  -5  889.61   42.60
   9   0   5  858.41   46.20
  -9   0  -5  892.71   43.60
  -9   0  -5  833.72   42.40
  -9   0  -5  848.52   45.00
  10   0   5    0.50   11.90
 -10   0  -5  -12.80    8.00
  10   0   5    8.30   11.40
 -10   0  -5  -11.40    7.90
  10   0   5    1.50    8.30
 -10   0  -5   -6.00   12.80
  10   0   5   15.90   17.30
 -10   0  -5   16.70   14.70
  11   0   5  162.78   17.30
  11   0   5  213.48   39.50
 -11   0  -5  103.59   15.90
  11   0   5  183.38   28.00
 -11   0  -5  148.39   18.20
  11   0   5  119.99   16.90
  12   0   5  -11.30    9.20
 -12   0  -5   -4.90    5.00
  12   0   5    0.30    8.90
 -12   0  -5   13.10   19.60
 -13   0  -5   48.00   11.90
  13   0   5   25.30    8.60
  13  -1  -5   39.60    7.90
 -13  -1   5   28.70    8.30
 -13  -1   5   22.90    8.20
 -13   1   5   28.30    7.40
  13   1  -5   24.10   11.70
 -12  -1   5   24.40    8.90
 -12  -1   5    9.80   16.70
 -12  -1   5   13.50   10.10
  12  -1  -5   14.00   16.30
  12  -1  -5   12.70   10.50
 -12  -1   5    7.40   10.90
  12  -1  -5   11.60   15.50
  12   1  -5   17.00   10.00
 -12   1   5   18.70    9.50
 -12   1   5   14.30   20.20
 -12   1   5   19.10    9.30
  11  -1  -5   -3.80   10.00
  11  -1  -5  -16.20   16.90
 -11  -1   5    5.10   21.90
  11  -1  -5   -2.50   13.70
  11  -1  -5   -0.80   15.70
 -11  -1   5   15.60   15.10
 -11  -1   5    5.90    8.20
 -11  -1   5   -6.70    9.50
  11   1  -5    4.30    7.30
 -11   1   5    3.20    7.10
 -11   1   5    5.50    6.80
 -11   1   5   78.29   40.00
 -10  -1   5  766.02   54.59
 -10  -1   5  777.72   43.20
 -10  -1   5  719.43   45.80
  10  -1  -5  689.03   38.10
 -10  -1   5  685.63   38.00
 -10  -1   5  754.62   41.40
  10  -1  -5  694.83   44.40
 -10  -1   5  726.23   44.60
 -10  -1   5  742.03   38.30
  10  -1  -5  728.63   46.10
 -10   1   5  722.73   42.70
  10   1  -5  709.83   41.00
  10   1  -5  714.13   39.70
 -10   1   5  729.33   39.90
 -10   1   5  747.13   39.30
 -10   1   5  632.44   52.29
  10   1  -5  732.33   46.50
  -9  -1   5 1295.57   60.29
  -9  -1   5 1344.97   66.19
   9  -1  -5 1310.07   57.39
  -9  -1   5 1254.47   70.99
  -9  -1   5 1361.86   58.09
   9  -1  -5 1271.67   65.09
   9   1  -5 1292.77   66.29
  -9   1   5 1363.26   60.79
   9   1  -5 1293.07   60.19
   9   1  -5 1204.88   61.89
  -9   1   5 1173.28   69.09
  -9   1   5 1336.17   59.69
   8  -1  -5   56.59    9.60
  -8  -1   5   62.69   15.80
  -8  -1   5   81.19   15.20
   8  -1  -5   83.09   15.70
  -8  -1   5   84.59   13.50
  -8  -1   5   60.89   14.40
  -8  -1   5   81.99   11.80
   8  -1  -5   94.89   15.70
  -8   1   5   90.09   13.50
   8   1  -5   87.29   17.30
  -8   1   5  105.79   13.90
   8   1  -5   60.09   15.00
  -8   1   5   56.29   13.00
   8   1  -5   64.49   12.60
  -8   1   5   77.39   15.70
   8   1  -5   84.59   13.20
  -8   1   5   64.99   13.20
   8   1  -5  100.59   15.00
   7  -1  -5   25.40   10.70
  -7  -1   5   16.00    9.30
   7  -1  -5   16.60    6.90
  -7  -1   5   30.10   11.90
  -7  -1   5   17.50    7.50
  -7  -1   5   23.20    9.30
   7  -1  -5   16.90    9.40
  -7   1   5    4.50    8.70
  -7   1   5   14.10   10.70
   7   1  -5   19.40   10.30
  -7   1   5   28.90    9.30
  -7   1   5   15.50    9.10
  -7   1   5   15.50   10.80
   7   1  -5   16.20    9.50
   7   1  -5   12.00   10.40
  -7   1   5   10.20    6.30
   7   1  -5   -8.20   10.10
   7   1  -5   17.80    8.50
   6  -1  -5   43.60   11.40
  -6  -1   5   37.10    9.90
  -6  -1   5   33.20    7.10
  -6  -1   5   36.90   10.90
   6  -1  -5   44.90    8.70
   6  -1  -5   35.00    9.10
   6   1  -5   35.50   11.40
   6   1  -5   33.10    8.00
  -6   1   5   54.09    9.00
  -6   1   5   38.10    9.20
  -6   1   5   39.90   10.10
  -5  -1   5  700.23   36.50
   5  -1  -5  643.04   34.30
   5  -1  -5  672.53   33.40
  -5  -1   5  676.93   34.10
  -5  -1   5  644.24   30.40
  -5   1   5  719.63   34.50
  -5   1   5  714.43   36.60
   5   1  -5  618.54   35.30
   5   1  -5  644.04   31.70
  -4  -1   5 1134.89   50.49
   4  -1  -5 1116.19   48.30
  -4  -1   5 1071.69   48.30
  -4   1   5 1138.49   49.10
  -4   1   5 1076.39   50.39
   4   1  -5 1128.99   46.70
  -3  -1   5 1192.08   50.99
   3  -1  -5 1158.08   49.80
  -3  -1   5 1095.59   49.60
   3   1  -5 1198.48   48.20
  -3   1   5 1252.97   50.79
  -3   1   5 1277.57   52.29
  -2  -1   5 1007.20   41.30
   2  -1  -5  981.40   41.20
   2   1  -5  942.41   38.30
  -2   1   5 1041.90   42.20
   1  -1  -5    6.30    4.00
  -1  -1   5   10.30    2.90
  -1   1   5   10.40    3.90
   0  -1  -5  891.01   37.40
   0   1  -5  914.81   37.80
   0   1   5  924.71   38.10
   0   1   5  923.51   38.20
  -1  -1  -5 1587.64   67.39
  -1  -1  -5 1726.73   67.29
   1  -1   5 1717.23   65.79
  -1  -1  -5 1745.03   68.69
   1   1   5 1707.73   69.29
  -1   1  -5 1748.93   68.69
  -2  -1  -5   20.70    6.80
  -2  -1  -5   16.80    5.80
  -2  -1  -5    4.40    4.30
  -2  -1  -5   14.30    6.20
  -2   1  -5   11.60    4.80
   2   1   5    5.60    5.40
  -3  -1  -5   59.59    8.30
  -3  -1  -5   67.99   10.00
  -3  -1  -5   57.29    9.90
  -3  -1  -5   66.89    9.20
  -3   1  -5   51.09    4.70
   3   1   5   54.99    9.10
  -3   1  -5   55.49    7.80
  -3   1  -5   62.19    5.70
  -4  -1  -5 2147.39   92.79
  -4  -1  -5 2272.57   90.09
  -4  -1  -5 2121.29   90.69
  -4  -1  -5 2249.18   90.29
   4  -1   5 2146.59   90.89
   4   1   5 2261.17   91.29
  -4   1  -5 2362.46   87.89
  -4   1  -5 2171.28   94.99
  -5  -1  -5  315.87   21.90
  -5  -1  -5  335.87   21.30
  -5  -1  -5  323.17   24.40
   5  -1   5  347.67   23.10
   5  -1   5  343.17   19.90
  -5  -1  -5  312.67   21.00
   5   1   5  309.27   19.10
  -5   1  -5  316.57   17.80
  -5   1  -5  332.97   22.20
   5   1   5  326.77   22.20
  -5   1  -5  347.57   23.60
   6  -1   5 1105.09   48.90
   6  -1   5 1119.29   55.19
  -6  -1  -5 1172.38   54.59
  -6  -1  -5 1195.58   52.99
  -6  -1  -5 1204.98   58.09
  -6  -1  -5 1154.08   53.59
  -6  -1  -5 1096.49   52.79
  -6   1  -5 1176.98   49.00
  -6   1  -5 1043.80   50.19
  -6   1  -5 1197.08   56.69
  -6   1  -5 1073.49   54.79
   6   1   5 1120.99   49.60
   6   1   5 1079.39   56.39
  -7  -1  -5   11.80   12.30
  -7  -1  -5    9.20   11.60
   7  -1   5    2.80   11.90
  -7  -1  -5    6.80    9.50
  -7  -1  -5   22.40   10.00
   7  -1   5   26.90   14.30
  -7  -1  -5    1.70    7.50
  -7  -1  -5    2.90    9.80
   7  -1   5   15.00    8.40
  -7   1  -5   17.60    8.10
  -7   1  -5   15.00   13.70
  -7   1  -5   -1.80    9.50
   7   1   5    2.90    9.70
  -7   1  -5   11.00    9.50
   7   1   5    9.30    7.90
   7   1   5   22.70   10.90
  -7   1  -5   -0.90    5.60
  -8  -1  -5    1.60   12.30
  -8  -1  -5    2.10    7.90
   8  -1   5  -12.30    6.10
  -8  -1  -5  -10.70   12.60
  -8  -1  -5   -7.90    9.20
  -8  -1  -5    2.40    9.90
  -8  -1  -5  -20.60   12.10
   8  -1   5    1.40   14.20
  -8  -1  -5   13.80   15.00
  -8   1  -5   -0.90    6.60
  -8   1  -5   -3.20    5.80
   8   1   5    2.40    6.90
  -8   1  -5  -10.50   14.50
   8   1   5   -7.20    7.90
   8   1   5   -1.80    9.30
   8   1   5   12.70   11.90
  -8   1  -5   -3.30    9.00
   9  -1   5   75.59   20.30
  -9  -1  -5   52.09   11.40
  -9  -1  -5   29.30   15.80
  -9  -1  -5   78.19   13.90
   9  -1   5   73.19   15.10
  -9  -1  -5   47.50   23.60
  -9  -1  -5   67.79   13.40
  -9  -1  -5   92.99   15.80
   9  -1   5   61.19   11.60
  -9   1  -5   37.90   16.20
   9   1   5   76.89   18.60
   9   1   5   69.39   14.00
  -9   1  -5   92.99   13.90
  -9   1  -5   52.19   11.40
   9   1   5   66.49   11.70
   9   1   5  101.09   16.40
  10  -1   5   91.19   16.30
 -10  -1  -5   31.00   21.40
  10  -1   5   95.89   13.30
 -10  -1  -5   81.49   14.00
 -10  -1  -5   68.69   13.70
 -10  -1  -5   61.69   19.90
 -10  -1  -5   61.29   15.70
 -10  -1  -5   60.99   16.50
  10  -1   5  115.19   20.50
  10   1   5   78.89   14.90
  10   1   5   51.79   13.40
  10   1   5  107.19   18.30
 -10   1  -5   76.49   13.40
  10   1   5   87.29   18.10
 -10   1  -5   50.79   13.10
 -11  -1  -5   53.19   12.70
  11  -1   5   36.70   12.10
  11  -1   5   24.30   14.30
 -11  -1  -5   44.30   11.70
  11  -1   5   51.39   11.00
  11  -1   5   84.59   26.50
  11   1   5   43.10   12.20
  11   1   5   26.10   17.70
 -11   1  -5   41.00   10.40
 -11   1  -5   44.30    9.00
  11   1   5   39.90   15.50
  11   1   5    8.90   14.70
  12  -1   5   27.40   10.40
  12  -1   5   22.80   12.30
 -12  -1  -5   40.20   16.40
  12  -1   5   27.10   13.90
  12   1   5   31.50   14.00
 -12   1  -5   49.50    9.80
  12   1   5   35.60   11.00
 -12   1  -5   38.20   11.00
  13  -2  -5   31.50    8.90
 -13  -2   5   63.39   12.90
 -13  -2   5   45.80    8.80
 -13   2   5   39.10    8.50
  12  -2  -5  539.55   40.80
  12  -2  -5  548.25   37.40
 -12  -2   5  490.45   39.00
  12  -2  -5  614.04   32.80
 -12  -2   5  552.24   31.70
 -12  -2   5  560.94   29.90
  12   2  -5  545.45   27.90
 -12   2   5  571.64   31.40
  11  -2  -5  508.15   44.10
 -11  -2   5  479.95   52.49
  11  -2  -5  582.04   45.10
 -11  -2   5  566.24   42.60
 -11  -2   5  643.74   35.90
  11  -2  -5  625.24   40.30
 -11  -2   5  683.83   39.30
 -11  -2   5  629.44   40.40
 -11   2   5  604.04   32.70
 -11   2   5  676.53   35.90
  11   2  -5  666.33   34.30
  11   2  -5  607.94   32.30
 -11   2   5  634.64   32.30
  10  -2  -5  130.89   20.60
 -10  -2   5  180.08   22.90
  10  -2  -5  129.59   14.90
 -10  -2   5  140.29   17.80
 -10  -2   5  146.89   19.20
 -10  -2   5  122.29   20.80
 -10  -2   5  117.69   26.00
  10  -2  -5  121.79   22.00
 -10  -2   5  153.48   17.60
 -10   2   5  127.29   15.90
  10   2  -5  145.89   17.60
 -10   2   5   34.90   38.20
  10   2  -5  141.89   17.30
 -10   2   5  155.78   19.50
  10   2  -5  123.49   17.40
 -10   2   5   95.59   13.80
   9  -2  -5   67.79   17.80
  -9  -2   5   57.69   12.90
  -9  -2   5   60.29   17.00
  -9  -2   5   47.90   18.00
  -9  -2   5   26.00   13.80
   9  -2  -5   50.09   15.70
  -9  -2   5   37.00   15.50
   9  -2  -5   37.90   10.10
   9   2  -5   69.89   13.20
  -9   2   5   43.00   11.30
   9   2  -5   43.00   11.90
  -9   2   5   62.79   15.00
  -9   2   5   33.70   22.30
   9   2  -5   68.39   14.90
  -9   2   5   47.10   11.80
   8  -2  -5  127.59   18.60
  -8  -2   5  152.68   20.80
   8  -2  -5  186.68   21.20
  -8  -2   5  153.18   20.90
  -8  -2   5  133.69   21.60
   8  -2  -5  157.58   17.50
  -8  -2   5  135.59   18.40
  -8  -2   5  144.59   14.90
  -8  -2   5  154.18   20.90
  -8   2   5  145.89   22.50
   8   2  -5  120.89   18.70
   8   2  -5  115.19   17.30
   8   2  -5  142.19   18.40
  -8   2   5  141.59   17.90
  -8   2   5  132.59   17.30
  -8   2   5  151.38   20.30
   8   2  -5  162.38   16.20
  -8   2   5  132.89   14.50
   7  -2  -5 2206.08   97.39
  -7  -2   5 2292.27   98.79
  -7  -2   5 2210.18   93.69
  -7  -2   5 2272.37   91.99
   7  -2  -5 2405.46   98.49
  -7  -2   5 2241.38   97.99
   7  -2  -5 2237.58   91.39
  -7   2   5 2159.68   91.99
  -7   2   5 2088.19   99.69
   7   2  -5 2149.39   94.89
   7   2  -5 2319.17   95.69
   7   2  -5 2173.28   93.89
  -7   2   5 2539.15   97.39
  -7   2   5 2377.66   95.79
   7   2  -5 2301.67   93.29
   7   2  -5 2124.89   97.99
  -7   2   5 2253.27   92.59
   7   2  -5 2027.60   92.19
  -6  -2   5  920.41   41.40
  -6  -2   5  872.71   45.40
   6  -2  -5  846.92   41.50
   6  -2  -5  965.90   46.00
   6  -2  -5  889.71   46.10
  -6  -2   5  976.30   50.09
  -6   2   5  945.91   45.50
   6   2  -5  953.60   42.40
  -6   2   5  952.90   48.80
   6   2  -5  908.71   44.10
   6   2  -5  968.90   48.90
  -5  -2   5 2187.18   91.49
   5  -2  -5 2282.47   96.29
   5  -2  -5 2267.67   91.89
  -5  -2   5 2399.66   99.09
  -5  -2   5 2233.08   95.79
   5  -2  -5 2405.96   96.19
   5   2  -5 2242.98   97.29
   5   2  -5 2329.87   92.09
  -5   2   5 2405.16   95.69
  -5   2   5 2340.77   98.19
  -4  -2   5  952.40   45.50
  -4  -2   5  906.81   43.80
   4  -2  -5  961.20   44.00
  -4   2   5  971.40   43.70
   4   2  -5  980.60   40.30
   4   2  -5  920.01   51.49
  -4   2   5 1008.80   46.00
  -3  -2   5  319.97   19.20
  -3  -2   5  348.97   19.80
   3   2  -5  315.47   15.20
  -3   2   5  330.37   19.50
  -3   2   5  341.77   20.70
   2  -2  -5 3207.78  126.79
  -2  -2   5 3205.78  125.99
  -2   2   5 3243.58  127.89
  -2   2   5 3314.37  127.09
   1  -2  -5   37.40    6.80
  -1  -2   5   34.90    5.10
   1  -2  -5   25.00    7.20
  -1   2   5   34.00    7.00
   1   2  -5   34.30    5.40
  -1   2   5   28.20    6.40
   0  -2  -5    7.30    5.60
   0  -2   5    4.80    3.30
   0  -2  -5    6.70    4.90
   0  -2  -5    3.20    5.60
   0   2   5    5.70    5.30
   0   2  -5    9.50    5.50
  -1  -2  -5    1.10    4.40
  -1  -2  -5   -1.80    5.60
  -1  -2  -5   -3.00    5.30
  -1  -2  -5    6.20    4.10
   1   2   5    4.70    5.40
  -1   2  -5    1.40    5.10
  -2  -2  -5  589.84   28.90
  -2  -2  -5  591.94   31.00
  -2  -2  -5  600.04   27.70
  -2  -2  -5  603.24   30.20
   2   2   5  620.34   29.70
  -3  -2  -5  680.93   33.90
  -3  -2  -5  607.44   29.70
  -3   2  -5  650.63   35.20
  -4  -2  -5  536.45   26.70
  -4  -2  -5  540.85   32.30
  -4  -2  -5  566.64   30.70
  -4  -2  -5  555.84   28.10
  -4  -2  -5  604.24   30.00
  -4   2  -5  506.35   26.80
   4   2   5  577.74   30.40
   4   2   5  575.14   32.30
   4   2   5  532.45   27.10
  -4   2  -5  578.54   32.30
   5  -2   5  625.14   37.50
  -5  -2  -5  705.03   36.00
  -5  -2  -5  710.93   37.20
  -5  -2  -5  738.13   40.40
  -5  -2  -5  640.54   31.80
   5  -2   5  639.24   31.40
   5   2   5  670.33   32.50
   5   2   5  702.13   36.50
  -5   2  -5  711.73   39.00
   5   2   5  699.03   36.40
   6  -2   5   48.00   13.20
  -6  -2  -5   44.50   13.00
  -6  -2  -5   71.59   12.90
   6  -2   5   50.69    9.60
  -6  -2  -5   48.40   12.10
   6  -2   5   55.29   15.00
  -6  -2  -5   59.39   10.50
  -6  -2  -5   50.89   13.60
  -6  -2  -5   69.39   13.60
   6   2   5   79.49   11.80
  -6   2  -5   54.29   10.20
  -6   2  -5   60.99   13.90
   6   2   5   59.29   12.60
  -7  -2  -5    9.40    9.30
  -7  -2  -5   -3.40    8.60
   7  -2   5   -5.60    7.60
  -7  -2  -5   -2.70   11.60
  -7  -2  -5  -10.70    7.40
   7  -2   5  -10.70   12.50
  -7  -2  -5   -0.90    9.70
  -7  -2  -5    3.70   10.10
   7  -2   5    9.10   15.80
   7   2   5   12.00   10.30
   7   2   5   12.90    9.80
  -7   2  -5   -3.10    7.30
  -7   2  -5   -1.40    8.50
  -7   2  -5    2.30   11.00
   7   2   5    1.90    7.60
   7   2   5   17.60    9.70
  -7   2  -5   26.80   13.70
   8  -2   5   56.19   10.60
   8  -2   5   26.10   18.80
  -8  -2  -5   48.00   13.90
  -8  -2  -5   60.99   13.30
  -8  -2  -5   48.90   12.90
  -8  -2  -5   58.89   15.70
   8  -2   5   72.19   18.20
  -8  -2  -5   25.70   17.70
   8   2   5   41.30   12.30
  -8   2  -5   40.70   14.80
  -8   2  -5   49.30   10.70
  -8   2  -5   55.19   12.40
   8   2   5   42.90   10.40
   8   2   5   78.39   14.50
  -9  -2  -5   40.90   13.60
   9  -2   5   45.80   15.80
  -9  -2  -5   23.80    9.40
  -9  -2  -5    0.10   13.10
  -9  -2  -5   32.20   12.50
   9  -2   5   32.60    9.50
  -9  -2  -5   21.90   10.70
   9   2   5   22.10   13.70
  -9   2  -5   49.50   12.80
   9   2   5   36.90   15.00
  -9   2  -5   30.80    9.70
   9   2   5   27.10   11.20
  -9   2  -5   33.30   12.50
   9   2   5   44.70   12.70
 -10  -2  -5  105.69   14.80
 -10  -2  -5   84.49   14.40
 -10  -2  -5   92.99   19.70
 -10  -2  -5   59.59   15.40
 -10  -2  -5  131.19   45.70
  10  -2   5  124.69   26.70
  10  -2   5  121.29   15.00
  10  -2   5  104.99   16.80
  10   2   5   91.79   19.00
  10   2   5   83.69   14.80
  10   2   5  119.49   23.20
 -10   2  -5  104.79   14.70
 -10   2  -5  115.59   13.60
  11  -2   5   42.00   30.70
  11  -2   5  101.79   13.50
 -11  -2  -5  104.19   13.00
 -11  -2  -5   62.09   16.30
 -11  -2  -5   96.29   14.80
 -11  -2  -5   39.30   21.40
  11  -2   5  116.29   14.80
 -11   2  -5  107.89   13.90
  11   2   5   99.49   19.50
  11   2   5  104.39   14.20
  11   2   5  115.79   16.10
 -11   2  -5   80.79   11.50
  12  -2   5    1.90    9.10
 -12  -2  -5    7.90    6.10
  12  -2   5  -15.70    8.80
 -12  -2  -5   17.90   14.10
  12  -2   5    8.90    9.20
  12   2   5    0.50   11.20
  12   2   5   -2.60    9.30
 -12   2  -5   11.70    7.40
 -12   2  -5    8.30    4.90
  12   2   5   10.30    8.80
 -12  -3   5  218.38   21.20
  12  -3  -5  277.77   23.10
  12  -3  -5  171.88   22.20
 -12   3   5  226.88   21.30
 -11  -3   5  575.94   31.50
  11  -3  -5  591.84   31.20
 -11  -3   5  570.84   39.30
  11  -3  -5  665.73   46.20
 -11  -3   5  555.14   43.60
  11  -3  -5  597.64   39.90
 -11  -3   5  596.34   32.70
 -11   3   5  615.54   32.10
  10  -3  -5  336.27   50.09
 -10  -3   5  231.78   29.60
 -10  -3   5  292.67   24.30
 -10  -3   5  229.28   35.10
  10  -3  -5  288.57   21.50
 -10  -3   5  250.07   21.30
  10  -3  -5  257.27   29.60
  10   3  -5  224.28   23.00
 -10   3   5  225.98   21.70
 -10   3   5  275.07   20.10
  -9  -3   5   15.20   10.80
  -9  -3   5   12.80   17.90
   9  -3  -5    5.90    8.70
  -9  -3   5   16.90    9.10
  -9  -3   5    8.20   16.60
   9  -3  -5  -20.20   15.10
   9  -3  -5   -2.90   12.70
  -9  -3   5    4.90   14.30
   9   3  -5    7.20   17.50
   9   3  -5   17.30   17.00
  -9   3   5  -14.40   10.70
   9   3  -5   15.80    7.70
   9   3  -5   13.90   14.00
  -9   3   5    2.90    9.30
  -9   3   5    1.30    9.50
  -9   3   5   -5.60    9.50
  -8  -3   5 1041.30   51.29
  -8  -3   5 1002.00   57.39
  -8  -3   5 1016.60   49.10
   8  -3  -5 1074.79   48.70
   8  -3  -5 1091.39   56.09
  -8  -3   5 1043.50   57.09
  -8  -3   5 1001.70   57.39
   8  -3  -5 1069.69   56.99
  -8  -3   5  994.60   59.19
   8   3  -5 1032.40   50.89
   8   3  -5 1049.49   51.19
   8   3  -5  998.80   45.30
  -8   3   5 1048.80   51.69
  -8   3   5  967.90   60.59
   8   3  -5  964.60   51.99
   8   3  -5  918.01   50.89
  -8   3   5 1061.79   49.70
   7  -3  -5   13.70   11.60
  -7  -3   5   22.00   13.60
   7  -3  -5   21.70    7.80
  -7  -3   5   37.10    8.20
  -7  -3   5   30.50   12.40
  -7  -3   5   28.70   13.40
  -7  -3   5    9.20   10.70
   7  -3  -5   16.10   11.10
   7   3  -5   29.10   13.10
  -7   3   5    4.60    9.10
  -7   3   5   23.80   10.60
   7   3  -5   22.40   11.90
  -7   3   5   15.70    8.60
   7   3  -5   26.60   15.50
  -7   3   5   12.90   10.50
   7   3  -5   21.90   12.70
   7   3  -5   16.90    7.30
   7   3  -5   14.20    9.00
  -7   3   5   11.00   17.20
   6  -3  -5   37.20    9.70
   6  -3  -5   23.50   10.60
   6  -3  -5   29.30    7.50
  -6  -3   5   18.40    6.90
  -6  -3   5   20.60   10.50
  -6  -3   5   26.50   12.10
  -6  -3   5   15.80   11.20
   6   3  -5   35.40   10.90
  -6   3   5   21.90   12.00
   6   3  -5   49.40   14.70
  -6   3   5   22.10    9.20
  -6   3   5   21.70   10.50
  -6   3   5   25.30    8.80
   6   3  -5    6.10   12.10
  -6   3   5   22.40   11.90
   6   3  -5   10.50    8.50
  -6   3   5   26.00   10.00
   6   3  -5   28.90    6.80
   5  -3  -5  392.16   25.40
   5  -3  -5  359.46   20.60
  -5  -3   5  362.46   26.90
  -5  -3   5  343.67   25.50
  -5  -3   5  349.07   20.30
   5  -3  -5  334.07   24.40
   5   3  -5  290.47   19.50
   5   3  -5  377.76   23.70
   5   3  -5  340.47   17.30
  -5   3   5  339.57   25.30
  -5   3   5  363.56   22.90
  -5   3   5  420.86   29.00
  -4  -3   5    9.70    6.60
  -4  -3   5   10.10    8.50
   4  -3  -5    7.90    5.80
   4  -3  -5   13.10    8.20
  -4  -3   5   20.70    8.30
   4  -3  -5   14.20    7.90
  -4   3   5   24.10    8.80
  -4   3   5   19.10    7.80
  -3  -3   5  919.01   42.50
   3  -3  -5  839.62   41.60
   3  -3  -5  833.32   39.70
  -3   3   5  879.71   40.50
  -3   3   5  928.41   42.80
  -2  -3   5    5.30    5.10
   2  -3  -5    7.40   11.40
   2  -3  -5   10.10    8.10
   2  -3  -5    8.10    6.60
   2  -3  -5    4.00    6.60
  -2   3   5    6.40    5.80
  -2   3   5    4.20    5.90
   1  -3  -5 1330.87   62.49
   1  -3  -5 1445.66   61.49
  -1  -3   5 1438.86   58.79
  -1   3   5 1383.66   60.79
  -1   3   5 1439.96   59.69
   0  -3   5   56.29    7.50
   0  -3  -5   61.49   10.60
   0  -3  -5   61.59    9.70
   0  -3  -5   62.59   10.80
   0   3   5   66.59    9.30
   0   3  -5   68.69    9.20
  -1  -3  -5  523.15   30.60
  -1  -3  -5  546.15   29.80
  -1  -3  -5  581.54   29.10
   1   3   5  587.04   29.20
  -1   3  -5  545.25   29.10
  -2  -3  -5  435.56   27.10
  -2  -3  -5  422.76   24.80
  -2  -3  -5  450.95   25.70
  -2  -3  -5  437.66   22.90
   2   3   5  445.96   25.70
  -2   3  -5  415.26   25.80
  -3  -3  -5   38.60    7.80
  -3  -3  -5   55.69   10.80
  -3  -3  -5   47.50    8.10
  -3  -3  -5   42.40    9.20
  -3  -3  -5   20.20    9.40
  -3  -3  -5   39.20   10.20
  -3   3  -5   35.90    9.10
   3   3   5   44.30   10.10
   3   3   5   33.30    8.60
  -4  -3  -5    1.50    8.10
  -4  -3  -5   -6.90    6.60
  -4  -3  -5    3.70    7.90
  -4  -3  -5    0.90    5.80
  -4  -3  -5   -2.60    6.20
  -4  -3  -5    1.50    7.00
   4   3   5    9.10    9.30
   4   3   5   -3.50    4.90
   4   3   5    3.90    6.90
  -4   3  -5    9.40    8.90
  -5  -3  -5   21.20   11.10
   5  -3   5   31.20   16.50
  -5  -3  -5   37.10   12.20
  -5  -3  -5   19.40    9.10
  -5  -3  -5   50.39    9.50
   5  -3   5   40.70   11.30
   5  -3   5   30.70    8.20
  -5  -3  -5   25.90   10.70
  -5   3  -5   50.09   11.60
  -5   3  -5   42.70   13.20
  -5   3  -5   12.60    7.40
   5   3   5   32.40    9.80
   5   3   5   28.70    9.80
   5   3   5   35.40   11.10
  -6  -3  -5    7.10   11.90
  -6  -3  -5    7.10    7.00
  -6  -3  -5   -5.30    8.60
   6  -3   5    4.70    6.00
  -6  -3  -5    2.60    9.10
   6  -3   5    8.00   11.10
  -6  -3  -5   -5.10   10.80
  -6  -3  -5    1.50    6.60
   6  -3   5  -13.70   18.60
  -6  -3  -5    2.10    8.60
  -6   3  -5  -11.00    8.40
   6   3   5   -5.00   10.00
   6   3   5    1.50    8.70
  -6   3  -5    6.20    6.80
  -6   3  -5   -3.70    9.60
   6   3   5    7.00   10.00
   6   3   5    6.80   10.70
   6   3   5    5.40   10.60
  -7  -3  -5    1.40   10.30
   7  -3   5  -20.20   22.00
   7  -3   5   22.70   16.60
  -7  -3  -5   20.70   11.40
  -7  -3  -5    6.00    7.50
   7  -3   5   14.20    7.60
  -7  -3  -5   11.50   11.90
  -7  -3  -5   11.40   11.50
  -7  -3  -5    7.10   14.50
   7   3   5   -3.60    9.80
  -7   3  -5   11.20   11.60
   7   3   5   11.50   10.50
  -7   3  -5   -8.40   10.40
   7   3   5    2.70   11.60
  -7   3  -5    4.10    7.90
  -8  -3  -5  208.18   24.50
  -8  -3  -5  118.49   25.70
   8  -3   5  152.58   21.70
  -8  -3  -5  167.28   22.00
  -8  -3  -5  182.58   21.00
   8  -3   5  155.58   17.50
  -8  -3  -5  175.98   21.30
  -8  -3  -5  168.18   23.00
  -8  -3  -5  186.98   22.60
  -8   3  -5  155.78   20.70
  -8   3  -5  146.09   17.40
   8   3   5  161.58   19.50
   8   3   5  159.58   20.80
  -8   3  -5  165.08   16.80
   8   3   5  145.39   20.40
  -9  -3  -5    2.80   12.00
  -9  -3  -5   -5.70   23.00
  -9  -3  -5   20.10   12.90
   9  -3   5  -29.40   29.90
  -9  -3  -5   -9.20    9.90
   9  -3   5   -3.60    9.90
  -9  -3  -5   -0.40   10.80
  -9  -3  -5    3.00   14.70
   9   3   5    5.30    9.10
  -9   3  -5   40.20   17.30
  -9   3  -5   11.50   11.20
   9   3   5    6.10    7.90
  -9   3  -5    0.20    7.70
  -9   3  -5    6.00   10.70
   9   3   5   -7.40   12.00
 -10  -3  -5   39.80   12.10
 -10  -3  -5   38.40   14.60
 -10  -3  -5   42.40   11.20
  10  -3   5   44.10   11.10
  10  -3   5   63.99   27.20
 -10  -3  -5   92.49   29.20
  10   3   5   24.60   11.40
  10   3   5   45.40   13.70
  10   3   5   15.10   10.60
 -10   3  -5   29.60    8.30
 -10   3  -5   24.30   12.10
 -10   3  -5   40.80   10.80
  10   3   5   93.69   33.10
  11  -3   5   12.20    8.00
 -11  -3  -5   10.30    7.40
 -11  -3  -5   13.40   10.40
 -11  -3  -5   32.70   18.60
  11  -3   5    7.80    8.40
 -11  -3  -5   38.00   22.20
  11   3   5   17.60    7.70
  11   3   5   -4.60   12.90
 -11   3  -5    9.50    5.10
 -11   3  -5   12.80    7.80
  12  -3   5  -10.20    5.10
  12  -3   5   12.30    8.60
  12  -3   5  -12.50    5.50
 -12  -3  -5    1.90    7.50
  12   3   5    0.50    6.90
 -12   3  -5   -0.10    5.50
 -12   3  -5   -2.40    8.60
  12   3   5    0.90   12.60
  12   3   5   -1.20    9.40
 -12  -4   5   97.89   10.70
  12  -4  -5   90.99   11.30
  12   4  -5  103.19   10.90
 -12   4   5   94.49   11.40
  11  -4  -5  137.29   20.60
 -11  -4   5  165.48   15.60
  11  -4  -5  135.69   17.50
 -11   4   5  183.58   14.50
  11   4  -5  167.48   15.20
 -10  -4   5   54.39   13.10
  10  -4  -5   74.19   17.10
  10  -4  -5  106.79   13.70
 -10  -4   5   58.19   22.50
  10  -4  -5   79.29   25.40
 -10  -4   5   60.89   13.20
 -10   4   5   87.29   12.80
  -9  -4   5   59.29   25.20
  -9  -4   5  134.89   25.10
   9  -4  -5   69.39   17.50
   9  -4  -5   69.69   21.90
  -9  -4   5  152.78   28.40
  -9  -4   5  121.29   15.10
   9  -4  -5   82.39   12.10
   9   4  -5   31.40   19.60
   9   4  -5  144.39   24.60
   8  -4  -5   16.10   12.90
  -8  -4   5   42.90   19.70
   8  -4  -5    5.80    8.00
   8  -4  -5   10.90   12.10
  -8  -4   5   14.60   11.40
  -8  -4   5    8.70   16.30
  -8  -4   5    9.20   10.00
  -8   4   5   31.20   12.00
  -8   4   5  -15.20   12.90
   8   4  -5   14.90   13.70
  -8   4   5    5.70    9.00
   8   4  -5   24.40   16.80
  -7  -4   5   79.39   12.30
  -7  -4   5   81.69   19.70
   7  -4  -5   60.89   10.50
  -7  -4   5   80.59   16.80
  -7  -4   5  107.89   20.70
  -7  -4   5   70.79   14.60
   7  -4  -5   85.39   19.10
  -7  -4   5   46.30   17.50
   7  -4  -5   78.49   16.20
   7   4  -5  104.39   19.40
  -7   4   5   77.29   11.20
   7   4  -5   55.89   13.80
  -7   4   5   77.49   13.60
   7   4  -5   96.79   16.00
  -7   4   5   75.89   12.90
  -7   4   5   82.39   15.40
  -7   4   5   73.09   14.10
   7   4  -5   87.09   17.00
   7   4  -5  100.49   14.50
  -7   4   5  104.89   13.50
   6  -4  -5  393.46   23.80
  -6  -4   5  325.57   33.10
  -6  -4   5  389.06   27.70
  -6  -4   5  392.26   30.90
  -6  -4   5  367.16   32.30
   6  -4  -5  406.86   31.70
   6  -4  -5  414.66   30.00
  -6  -4   5  401.66   24.40
  -6   4   5  410.36   27.90
  -6   4   5  395.36   23.70
  -6   4   5  358.36   32.90
  -6   4   5  345.77   26.20
  -6   4   5  332.87   27.50
   6   4  -5  382.96   27.70
  -6   4   5  370.86   24.50
   6   4  -5  444.86   32.50
   6   4  -5  386.46   26.70
   6   4  -5  392.06   28.30
   6   4  -5  313.57   31.50
   5  -4  -5   14.60    6.70
  -5  -4   5   23.70   11.30
  -5  -4   5  -10.90   12.70
   5  -4  -5    8.80   10.70
   5  -4  -5   -1.30    8.70
  -5  -4   5   14.80   12.00
  -5  -4   5    7.00    6.60
   5   4  -5    0.60   11.90
  -5   4   5    1.40    7.20
  -5   4   5   -7.30   13.30
   5   4  -5   -6.40   11.70
  -5   4   5    3.30   10.00
  -5   4   5    7.90    7.80
   5   4  -5   -7.40   13.70
   5   4  -5   -0.90   11.70
   5   4  -5    2.00   11.20
  -5   4   5    0.20    9.10
   4  -4  -5  625.64   36.50
  -4  -4   5  615.94   40.60
  -4  -4   5  639.64   37.50
   4  -4  -5  637.74   31.50
  -4  -4   5  596.04   30.50
  -4  -4   5  670.43   37.30
   4   4  -5  672.03   40.00
   4   4  -5  586.14   34.00
  -4   4   5  587.84   35.40
  -4   4   5  641.34   32.30
  -4   4   5  595.24   35.60
   4   4  -5  565.24   35.30
   3  -4  -5   -0.30    5.50
   3  -4  -5    2.00    7.90
  -3  -4   5    4.70    7.10
   3  -4  -5    1.50    7.60
  -3  -4   5   -7.30    7.00
  -3  -4   5  -14.40   11.80
  -3  -4   5    4.60    9.20
  -3   4   5    9.20    7.30
  -3   4   5    4.70    5.60
  -3   4   5    3.60    7.30
   3   4  -5   -2.30    7.70
   3   4  -5    4.80   11.70
   2  -4  -5  295.57   18.40
   2  -4  -5  325.97   24.90
   2  -4  -5  277.47   20.40
  -2  -4   5  289.87   21.20
  -2  -4   5  257.67   16.90
  -2  -4   5  298.07   21.90
   2   4  -5  289.07   21.00
  -2   4   5  295.67   21.80
  -2   4   5  317.77   19.00
  -1  -4   5    4.00    5.70
   1  -4  -5    2.40    5.40
  -1  -4   5   15.80    9.30
   1  -4  -5    6.50    8.50
   1  -4  -5    7.50    8.20
   1  -4  -5   17.40    7.90
  -1   4   5    6.90    8.30
  -1   4   5    3.40    5.90
   1   4  -5   12.20    8.30
   0  -4   5   40.40   11.00
   0  -4  -5   38.40   10.70
   0  -4  -5   48.00    9.40
   0  -4  -5   39.40   11.30
   0  -4  -5   40.30    7.50
   0  -4   5   39.00    8.20
   0  -4  -5   21.80   11.20
   0   4   5   40.40   10.50
   0   4   5   42.40   10.20
  -1  -4  -5    0.80    6.60
  -1  -4  -5   12.60    8.60
   1  -4   5    1.10    4.80
  -1  -4  -5    6.40    8.20
  -1  -4  -5    9.40    7.70
  -1  -4  -5    3.20    6.10
   1   4   5   17.40    7.30
   1   4   5   12.70    8.00
  -2  -4  -5   26.20   10.20
  -2  -4  -5   11.10    6.70
  -2  -4  -5   17.40   10.20
  -2  -4  -5   15.00    8.80
  -2  -4  -5    9.50    7.70
  -2  -4  -5    7.30    6.90
   2   4   5   19.50    8.70
   2   4   5   14.80    8.80
   3  -4   5  909.41   41.80
  -3  -4  -5  886.11   42.20
  -3  -4  -5  955.10   46.10
  -3  -4  -5  880.21   44.90
  -3  -4  -5  979.20   48.00
  -3  -4  -5  909.51   50.69
  -3  -4  -5  953.10   46.30
   3   4   5  929.31   45.70
   3   4   5  917.31   49.30
  -3   4  -5  966.00   45.70
   3   4   5  899.21   44.90
  -3   4  -5  878.21   45.70
  -3   4  -5  983.30   46.60
   3   4   5  951.20   46.90
   3   4   5 1044.30   45.90
  -4  -4  -5  334.87   26.10
  -4  -4  -5  385.16   26.60
  -4  -4  -5  371.46   26.20
   4  -4   5  402.96   22.00
  -4  -4  -5  371.96   27.50
  -4  -4  -5  372.16   23.30
   4   4   5  383.46   26.40
   4   4   5  378.76   27.40
  -4   4  -5  413.66   26.70
   4   4   5  354.46   24.30
  -4   4  -5  378.96   26.00
   4   4   5  426.46   35.40
  -4   4  -5  363.36   20.70
  -4   4  -5  397.56   26.60
   4   4   5  417.36   25.80
   4   4   5  380.46   27.60
  -5  -4  -5   13.10   10.20
  -5  -4  -5    4.40    8.60
  -5  -4  -5   18.40    9.90
  -5  -4  -5    3.60    8.60
   5  -4   5   -5.30    5.70
  -5  -4  -5   -1.70    6.20
  -5  -4  -5    2.60   10.10
   5  -4   5   16.70   11.00
  -5  -4  -5   20.60   13.40
  -5   4  -5  -16.20    8.90
   5   4   5    2.10    6.60
   5   4   5   25.30   18.00
   5   4   5  -11.50   10.00
  -5   4  -5    2.90    8.60
   5   4   5  -12.30    8.80
   5   4   5  -13.90    8.40
  -5   4  -5   -3.60    6.00
  -5   4  -5    4.60    6.90
   5   4   5    5.20    8.60
  -6  -4  -5   -0.80   13.50
   6  -4   5    4.70   11.70
  -6  -4  -5   -5.00   10.70
  -6  -4  -5   -3.10    9.10
  -6  -4  -5   -0.70   10.10
  -6  -4  -5    2.20    7.60
  -6  -4  -5   -6.50    9.90
  -6  -4  -5   -0.30   12.50
   6  -4   5    8.40    8.70
  -6   4  -5   -5.60   10.30
  -6   4  -5    3.50    9.10
  -6   4  -5   -6.10    7.00
   6   4   5   -8.50    9.80
   6   4   5    7.50    9.80
   6   4   5    5.20    9.00
   6   4   5   11.70   11.70
  -7  -4  -5  334.77   25.50
  -7  -4  -5  245.08   34.20
  -7  -4  -5  323.57   29.50
  -7  -4  -5  328.57   28.60
   7  -4   5  316.77   29.30
  -7  -4  -5  302.97   27.30
  -7  -4  -5  329.37   30.50
  -7  -4  -5  292.87   24.90
   7  -4   5  346.37   24.60
   7   4   5  326.27   26.00
  -7   4  -5  331.27   20.60
   7   4   5  328.17   26.80
   7   4   5  314.07   25.90
  -7   4  -5  306.07   24.70
  -7   4  -5  290.07   25.80
   7   4   5  328.87   27.40
  -7   4  -5  368.96   26.90
  -8  -4  -5   46.00   14.20
  -8  -4  -5   60.99   13.70
  -8  -4  -5   29.90   16.30
   8  -4   5   57.99   17.90
   8  -4   5   43.00   10.30
  -8  -4  -5   24.70   22.20
  -8  -4  -5   29.80   14.60
  -8  -4  -5   60.69   13.20
  -8  -4  -5   62.99   14.60
   8   4   5   59.89   14.20
   8   4   5   28.10   11.30
  -8   4  -5   49.90    9.10
  -8   4  -5   48.10   13.50
   8   4   5   49.50   13.60
  -8   4  -5   72.99   13.40
   8   4   5   59.29   13.60
  -9  -4  -5   13.90   36.00
  -9  -4  -5  112.89   16.70
  -9  -4  -5  117.89   16.10
   9  -4   5   89.29   12.90
  -9  -4  -5  110.19   15.00
  -9  -4  -5   98.09   17.50
  -9  -4  -5  100.39   21.40
   9   4   5   82.09   17.50
  -9   4  -5  111.19   16.60
  -9   4  -5  118.49   17.30
  -9   4  -5   81.29   14.80
   9   4   5   88.99   13.50
  -9   4  -5  110.99   12.90
   9   4   5  102.59   14.50
   9   4   5  105.89   15.50
 -10  -4  -5    7.50   18.60
 -10  -4  -5   19.50    9.80
 -10  -4  -5    3.70   11.90
  10  -4   5    3.80    8.40
  10   4   5   -7.30    8.70
  10   4   5   19.50   14.10
 -10   4  -5    5.80    6.10
 -10   4  -5   22.70   11.00
  10   4   5   13.30    7.90
 -10   4  -5   21.00   10.60
  10   4   5   12.70   14.10
 -11  -4  -5  223.78   14.50
  11  -4   5  227.88   16.50
  11  -4   5  204.28   21.20
 -11  -4  -5  201.58   18.00
 -11  -4  -5  170.38   21.70
  11   4   5  227.18   17.30
  11   4   5  190.98   15.00
  11   4   5  173.38   21.20
 -11   4  -5  166.58   12.10
 -11  -5   5    9.60    8.40
  11  -5  -5   -4.50   17.20
 -11   5   5    3.90    5.90
  11   5  -5   10.20    8.70
  11   5  -5    6.70    6.30
 -10  -5   5    8.00    6.90
 -10  -5   5    5.40   13.90
  10  -5  -5   13.20   10.70
  10  -5  -5    2.10   13.80
  10   5  -5   -4.70    6.80
 -10   5   5    5.90    5.60
   9  -5  -5  -32.40   18.70
  -9  -5   5   10.10    9.20
  -9  -5   5    8.40   10.90
  -9  -5   5  -13.00   26.10
   9  -5  -5    7.70   10.70
   9  -5  -5   10.30    9.00
  -9   5   5    2.10    5.60
   9   5  -5   14.20    8.60
  -9   5   5   -9.90    9.80
   8  -5  -5  200.68   33.70
   8  -5  -5  294.17   29.90
  -8  -5   5  348.67   27.20
  -8  -5   5  308.47   23.80
   8  -5  -5  369.36   38.80
   8  -5  -5  279.87   22.90
  -8  -5   5  331.57   37.50
  -8  -5   5  227.68   35.60
   8   5  -5  309.07   31.30
  -8   5   5  293.77   24.60
  -8   5   5  318.07   22.40
   8   5  -5  230.68   30.50
  -8   5   5  268.87   24.30
   8   5  -5  324.27   23.90
  -7  -5   5  381.06   26.20
  -7  -5   5  364.26   28.20
   7  -5  -5  281.27   34.60
   7  -5  -5  355.46   24.20
   7  -5  -5  392.06   29.70
  -7  -5   5  334.37   33.70
  -7  -5   5  391.96   38.20
   7  -5  -5  407.96   40.50
   7   5  -5  344.87   28.60
   7   5  -5  351.86   29.40
   7   5  -5  378.36   25.70
   7   5  -5  322.47   31.60
  -7   5   5  327.57   27.50
  -7   5   5  371.76   24.50
  -7   5   5  353.36   27.80
  -7   5   5  313.17   25.90
  -6  -5   5  246.78   24.90
   6  -5  -5  269.57   20.90
   6  -5  -5  274.37   32.70
   6  -5  -5  259.07   30.30
   6  -5  -5  317.07   25.20
  -6  -5   5  288.17   32.50
  -6  -5   5  280.27   23.70
   6   5  -5  286.57   23.50
   6   5  -5  276.17   25.40
  -6   5   5  274.37   21.10
  -6   5   5  269.17   23.50
   6   5  -5  245.08   25.60
   6   5  -5  265.67   24.10
   6   5  -5  242.58   28.20
  -6   5   5  280.07   27.10
  -6   5   5  273.17   25.10
   6   5  -5  296.37   22.10
   5  -5  -5  168.68   16.40
  -5  -5   5  114.59   25.50
  -5  -5   5  169.38   17.50
  -5  -5   5  213.58   24.70
   5  -5  -5  179.78   19.50
  -5  -5   5  170.18   26.00
   5  -5  -5  164.78   24.10
   5  -5  -5  182.18   26.10
   5   5  -5  137.29   18.70
   5   5  -5  217.98   18.30
   5   5  -5  129.99   19.40
   5   5  -5  152.98   20.90
  -5   5   5  195.48   21.30
  -5   5   5  201.48   21.50
   5   5  -5  164.08   21.50
  -5   5   5  163.08   16.30
   4  -5  -5   69.59   11.60
   4  -5  -5   73.99   17.40
  -4  -5   5   67.59   12.20
   4  -5  -5   81.69   16.90
  -4  -5   5   45.40   14.20
  -4  -5   5  101.29   16.30
  -4   5   5   68.59   13.30
   4   5  -5   74.99   12.40
   4   5  -5   65.09   14.50
   4   5  -5   83.79   17.00
   4   5  -5   54.59   14.10
  -4   5   5   50.79   10.30
  -4   5   5  116.09   18.00
   4   5  -5   65.99   15.30
  -4   5   5   67.39   15.20
  -4   5   5   71.69    7.90
   4   5  -5   70.19   14.50
   4   5  -5   49.99   18.60
  -4   5   5   69.09   21.20
  -3  -5   5  647.84   32.90
  -3  -5   5  625.24   37.60
  -3  -5   5  633.54   36.00
  -3  -5   5  593.44   38.10
   3  -5  -5  676.33   32.80
   3  -5  -5  662.33   42.30
  -3   5   5  636.74   32.90
   3   5  -5  598.14   38.50
   3   5  -5  606.94   31.60
   3   5  -5  616.34   36.40
  -3   5   5  552.34   37.00
   3   5  -5  584.84   36.20
  -3   5   5  652.13   36.00
   3   5  -5  609.44   42.30
  -3   5   5  568.44   32.40
   3   5  -5  636.74   36.90
  -3   5   5  670.23   29.10
   3   5  -5  570.84   42.60
  -2  -5   5  393.26   26.50
  -2  -5   5  360.66   28.80
   2  -5  -5  399.66   26.60
   2  -5  -5  409.46   24.00
   2  -5  -5  381.16   29.40
  -2  -5   5  410.96   32.90
   2  -5  -5  396.86   31.30
  -2  -5   5  341.67   26.70
   2   5  -5  391.86   30.60
  -2   5   5  396.46   26.90
  -2   5   5  387.56   32.50
   2   5  -5  450.55   34.80
   2   5  -5  372.26   22.80
   2   5  -5  363.16   27.80
  -2   5   5  382.26   24.70
   2   5  -5  386.86   27.70
  -2   5   5  430.66   27.60
   2   5  -5  373.06   28.20
  -2   5   5  400.86   24.60
  -2   5   5  393.36   21.70
   1  -5  -5  112.49   13.20
   1  -5  -5  107.39   18.10
  -1  -5   5   68.49   14.60
  -1  -5   5  124.59   16.90
   1  -5  -5   92.39   16.60
  -1  -5   5  119.99   13.00
   1  -5  -5   82.39   15.20
   1  -5  -5  110.79   15.00
  -1   5   5  127.29   15.50
   1   5  -5  123.89   15.20
   1   5  -5  118.19   15.00
   1   5  -5   87.29   16.60
  -1   5   5   87.69   16.10
  -1   5   5  106.59   14.90
  -1   5   5  115.79   12.60
   1   5  -5  112.19   14.60
  -1   5   5  129.39   18.20
   0  -5   5   44.60   10.30
   0  -5  -5   41.60    8.90
   0  -5  -5   50.99   11.80
   0  -5  -5   34.00   15.10
   0  -5  -5   48.50   14.20
   0  -5  -5   40.50   10.70
   0  -5  -5   32.80   12.20
   0  -5   5   37.30    8.10
   0   5  -5   54.89   17.70
   0   5  -5   51.59    9.30
   0   5   5   43.30   12.50
   0   5   5   29.60   10.50
   0   5  -5   39.60   10.00
   0   5   5   40.80   10.00
   0   5   5   36.60   10.40
   0   5   5   41.90    8.40
   0   5  -5   48.40   12.10
   0   5  -5   57.89   14.10
   0   5   5   61.89   15.20
  -1  -5  -5   34.20   12.70
   1  -5   5   20.70   10.10
  -1  -5  -5   20.40   11.50
  -1  -5  -5   27.40   11.00
   1  -5   5   33.40    9.20
  -1  -5  -5   22.90    9.00
  -1  -5  -5   45.10   11.40
  -1  -5  -5   28.30    8.00
  -1  -5  -5   29.50    9.90
   1   5   5   14.00    9.50
   1   5   5   26.30   10.10
   1   5   5   13.30   12.80
  -1   5  -5   37.70   11.60
   1   5   5   37.90   12.60
  -1   5  -5   48.00   14.50
   1   5   5   35.10   13.70
   1   5   5   10.70    6.70
  -1   5  -5   19.30    7.70
  -1   5  -5   30.40   11.00
   1   5   5   44.50   10.20
  -2  -5  -5  167.88   18.90
   2  -5   5  169.48   22.10
  -2  -5  -5  146.49   16.30
  -2  -5  -5  139.79   18.60
  -2  -5  -5  151.18   15.30
  -2  -5  -5  122.59   20.80
  -2  -5  -5  161.98   20.30
  -2   5  -5  148.69   14.30
  -2   5  -5  159.58   19.50
   2   5   5  164.98   18.30
   2   5   5  184.88   23.70
   2   5   5  160.88   19.40
   2   5   5  156.08   21.00
  -2   5  -5  180.48   19.80
   2   5   5  153.58   18.10
  -2   5  -5  140.29   18.60
   2   5   5  139.39   14.60
   2   5   5  171.18   20.30
  -3  -5  -5  388.96   29.00
   3  -5   5  379.36   27.00
  -3  -5  -5  368.36   26.70
  -3  -5  -5  354.86   28.50
   3  -5   5  346.87   21.60
  -3  -5  -5  365.86   24.00
  -3  -5  -5  371.96   23.30
  -3  -5  -5  343.77   31.20
   3   5   5  340.87   27.10
  -3   5  -5  357.26   26.70
   3   5   5  329.07   23.00
  -3   5  -5  307.47   28.90
   3   5   5  369.96   29.40
   3   5   5  334.07   24.40
  -3   5  -5  333.47   25.60
   3   5   5  338.47   36.00
   3   5   5  351.66   25.60
  -3   5  -5  371.36   25.60
   3   5   5  326.07   26.60
  -3   5  -5  362.86   20.80
   4  -5   5   70.59   11.40
  -4  -5  -5   69.79   16.90
  -4  -5  -5   73.69   13.10
   4  -5   5   58.39   14.50
  -4  -5  -5   45.80   13.90
  -4  -5  -5   46.10   14.20
  -4  -5  -5   54.89   14.10
  -4   5  -5   79.69    9.70
   4   5   5   72.59   15.10
   4   5   5   62.39   12.30
   4   5   5   61.79   15.10
   4   5   5   78.69   13.00
   4   5   5   78.99   16.70
  -4   5  -5   43.90   15.80
  -5  -5  -5  263.07   25.10
  -5  -5  -5  226.98   24.00
   5  -5   5  257.37   21.00
   5  -5   5  287.27   26.10
  -5  -5  -5  234.78   26.70
  -5  -5  -5  263.37   33.00
  -5  -5  -5  297.17   24.50
   5   5   5  265.87   20.00
   5   5   5  281.87   28.50
   5   5   5  288.47   24.00
  -5   5  -5  265.87   23.50
  -5   5  -5  303.77   18.80
  -5   5  -5  273.37   21.70
   5   5   5  245.08   23.00
   5   5   5  249.68   22.10
  -5   5  -5  275.17   21.70
  -6  -5  -5  166.88   20.30
  -6  -5  -5  126.59   21.40
   6  -5   5  148.29   20.30
  -6  -5  -5  145.19   17.60
  -6  -5  -5  142.59   25.70
  -6  -5  -5  108.19   20.00
  -6  -5  -5  184.68   22.90
   6  -5   5  156.48   18.40
   6   5   5  158.98   18.00
  -6   5  -5  132.29   17.10
   6   5   5  159.08   23.10
   6   5   5  165.18   20.50
  -6   5  -5  155.88   13.60
  -6   5  -5  150.88   19.90
   6   5   5  153.58   19.70
  -6   5  -5  145.89   17.10
  -7  -5  -5 1106.09   52.09
   7  -5   5 1169.28   53.89
  -7  -5  -5 1193.58   59.79
  -7  -5  -5 1140.19   55.29
  -7  -5  -5 1142.59   63.39
  -7  -5  -5 1128.89   71.59
  -7   5  -5 1159.78   56.69
   7   5   5 1106.79   58.39
   7   5   5 1147.59   55.99
  -7   5  -5 1197.28   57.99
  -7   5  -5 1007.20   50.89
   7   5   5 1068.19   51.29
  -7   5  -5 1150.68   56.39
  -7   5  -5 1089.29   54.79
  -8  -5  -5   49.40   14.50
  -8  -5  -5  -21.90   44.60
  -8  -5  -5   50.09   14.20
  -8  -5  -5   43.60   12.20
  -8  -5  -5   30.40   15.90
   8  -5   5   19.80   18.30
  -8  -5  -5   29.40   13.70
   8  -5   5   34.70    9.60
  -8   5  -5   39.30   12.30
  -8   5  -5   45.20    8.50
  -8   5  -5   43.80   11.70
   8   5   5   25.40   10.50
   8   5   5   52.89   14.40
   8   5   5   17.50   10.70
  -8   5  -5   40.20    9.80
   8   5   5   37.00   11.00
  -8   5  -5   41.60   13.20
   9  -5   5   -1.60    8.00
  -9  -5  -5    0.40    6.50
  -9  -5  -5   -7.90    7.80
  -9  -5  -5    3.40   17.40
  -9  -5  -5  -23.40    8.70
   9   5   5   -1.70    8.70
   9   5   5    4.00   12.30
  -9   5  -5    1.40   10.20
  -9   5  -5  -10.90   10.50
   9   5   5  -21.50    9.70
   9   5   5   10.30    9.80
 -10  -5  -5   -7.80   10.70
 -10  -5  -5    2.20    5.90
  10  -5   5    5.60    6.40
 -10  -5  -5    5.30    8.80
  10  -5   5   14.20    6.20
  10   5   5   15.00    7.10
 -10   5  -5    0.60    8.60
 -10   5  -5    0.90    7.10
  10   5   5   18.40   10.80
  10   5   5   -3.10    9.70
  10  -6  -5    4.60    9.30
  10  -6  -5   11.80   10.40
 -10  -6   5   13.00    8.10
  10   6  -5   -5.40    8.10
  -9  -6   5    9.50   10.50
   9  -6  -5   10.90   13.20
  -9  -6   5   -4.00    8.10
   9  -6  -5   11.90    9.10
   9   6  -5    3.30    7.60
  -9   6   5   46.00   13.40
   9   6  -5    9.20    5.80
   8  -6  -5    8.20    8.90
   8  -6  -5  -15.60   12.00
  -8  -6   5    4.00    9.20
  -8  -6   5    9.50    8.10
  -8   6   5    2.60   10.20
   8   6  -5   -8.50   13.40
   8   6  -5   -1.20    7.50
   8   6  -5   -8.90    6.40
  -8   6   5   -1.10    6.70
   7  -6  -5    9.50   25.50
  -7  -6   5    8.80   11.00
  -7  -6   5    3.00   26.40
   7  -6  -5    8.60    9.10
  -7  -6   5   10.50    9.20
   7  -6  -5   -2.50    8.20
  -7   6   5   17.30   10.50
   7   6  -5  -16.50   14.30
  -7   6   5    6.50    7.30
   7   6  -5    8.70    7.60
   7   6  -5   14.70    9.10
  -7   6   5    3.30    6.70
   7   6  -5   12.70   13.30
  -7   6   5   -6.40   10.20
   7   6  -5   21.70   16.40
   6  -6  -5   87.39   14.60
  -6  -6   5   79.09   25.90
   6  -6  -5   83.09   26.00
  -6  -6   5  110.99   16.10
  -6  -6   5   84.49   18.20
   6  -6  -5  110.79   18.10
   6   6  -5   62.99   15.70
  -6   6   5   54.19   14.30
   6   6  -5   70.29   19.00
  -6   6   5   94.09   23.60
   6   6  -5  108.69   17.00
  -6   6   5   69.69   14.40
   5  -6  -5   48.00   20.40
  -5  -6   5   18.20    9.90
   5  -6  -5   36.90   13.70
  -5  -6   5   35.80   18.80
  -5  -6   5   21.40   13.00
   5  -6  -5   16.50    8.90
   5  -6  -5   34.90   18.80
   5   6  -5   16.90   12.90
   5   6  -5   20.30    8.30
   5   6  -5   26.20    9.90
  -5   6   5   18.90    7.90
   5   6  -5   28.50   11.70
  -5   6   5   48.00   13.30
  -5   6   5   20.10   10.80
   5   6  -5   38.10   13.30
   4  -6  -5  168.18   17.10
  -4  -6   5  201.48   25.00
   4  -6  -5  179.18   22.70
   4  -6  -5  158.38   31.20
  -4  -6   5  168.88   26.50
   4  -6  -5  152.08   24.60
  -4  -6   5  172.28   22.30
  -4  -6   5  179.48   18.40
   4   6  -5  190.88   22.60
   4   6  -5  133.29   18.60
   4   6  -5  164.68   21.90
  -4   6   5  136.29   17.50
   4   6  -5  142.99   20.60
  -4   6   5  155.28   18.70
  -4   6   5  179.88   17.20
   4   6  -5  158.28   17.00
  -3  -6   5  176.58   20.40
   3  -6  -5  228.18   18.80
  -3  -6   5  230.18   25.70
   3  -6  -5  311.37   46.30
  -3  -6   5  183.08   24.00
   3  -6  -5  207.68   28.30
  -3   6   5  209.88   18.60
   3   6  -5  198.58   23.80
   3   6  -5  230.68   25.60
   3   6  -5  233.18   22.80
  -3   6   5  222.38   22.90
  -3   6   5  265.07   25.60
  -3   6   5  192.48   23.60
   3   6  -5  232.28   16.70
   3   6  -5  240.58   23.70
   2  -6  -5  389.66   34.00
  -2  -6   5  373.86   33.00
  -2  -6   5  323.37   32.60
   2  -6  -5  409.96   34.90
  -2  -6   5  427.16   33.20
  -2  -6   5  376.26   26.40
   2   6  -5  367.56   26.40
   2   6  -5  385.76   28.60
   2   6  -5  398.26   27.20
  -2   6   5  410.06   30.20
  -2   6   5  421.46   25.60
  -2   6   5  371.16   28.00
   2   6  -5  396.56   23.10
  -2   6   5  366.36   30.20
   1  -6  -5   23.40   13.80
   1  -6  -5   12.90   10.90
  -1  -6   5   28.70   14.70
  -1  -6   5   29.90   15.80
   1  -6  -5   11.10   10.50
  -1  -6   5   16.10    9.60
   1  -6  -5   -5.10    9.00
   1   6  -5   13.50   10.50
  -1   6   5   22.90    8.20
  -1   6   5    1.60   11.20
   1   6  -5   -0.50   10.50
  -1   6   5   -3.70   14.60
  -1   6   5   11.90   10.40
   1   6  -5   23.00   12.10
   0  -6   5   25.30   12.20
   0  -6  -5   29.20   14.40
   0  -6  -5   40.20   14.80
   0  -6  -5   55.39   12.90
   0  -6  -5   44.00    9.80
   0  -6  -5   28.60   18.50
   0  -6   5   58.59   25.90
   0  -6  -5   52.49   17.00
   0  -6   5   43.50    9.70
   0   6   5   54.59   14.10
   0   6  -5   57.39   11.50
   0   6  -5   50.09   15.00
   0   6  -5   58.39   11.60
   0   6   5   73.09   13.50
   0   6  -5   40.70   18.00
   0   6   5   54.99   10.90
   0   6   5    9.50   15.80
  -1  -6  -5  368.26   30.10
  -1  -6  -5  376.36   32.20
   1  -6   5  383.16   30.30
  -1  -6  -5  406.56   26.00
  -1  -6  -5  432.26   28.20
  -1  -6  -5  358.86   30.70
  -1  -6  -5  415.16   35.40
   1  -6   5  389.36   25.30
  -1   6  -5  434.06   29.20
  -1   6  -5  428.76   30.40
   1   6   5  433.16   32.20
   1   6   5  340.17   29.50
  -1   6  -5  379.16   31.10
   1   6   5  356.76   25.60
   1   6   5  378.36   32.30
   2  -6   5   96.79   12.50
  -2  -6  -5  142.29   22.50
  -2  -6  -5  115.49   21.70
  -2  -6  -5  130.39   20.70
  -2  -6  -5  120.69   17.10
   2  -6   5  109.79   20.50
  -2  -6  -5   72.69   13.50
  -2   6  -5  111.49   16.80
  -2   6  -5  106.19   13.70
   2   6   5  113.09   20.30
   2   6   5  123.49   17.70
  -2   6  -5  116.49   16.90
   2   6   5  128.69   15.80
  -2   6  -5  135.19   18.00
  -2   6  -5  110.19   15.20
  -3  -6  -5   51.59   15.90
  -3  -6  -5   43.10   12.80
   3  -6   5   52.19   11.60
  -3  -6  -5   42.30   16.50
  -3  -6  -5   41.10   13.60
   3  -6   5   27.60   14.00
  -3  -6  -5   49.30   12.50
  -3   6  -5   55.79   11.40
  -3   6  -5   43.80   12.60
  -3   6  -5   51.09   12.60
   3   6   5   57.99   16.00
  -3   6  -5   68.09   16.40
   3   6   5   56.99   12.10
  -3   6  -5   71.19    9.20
   3   6   5   17.60   16.90
   3   6   5   55.09   13.20
  -4  -6  -5   87.69   18.50
  -4  -6  -5  117.29   21.70
   4  -6   5   89.99   13.40
  -4  -6  -5   99.39   15.60
  -4  -6  -5   82.49   12.60
   4  -6   5   79.29   22.80
  -4  -6  -5   56.19   18.70
  -4  -6  -5  113.19   18.60
   4   6   5   77.19   13.90
  -4   6  -5  123.49   16.20
   4   6   5   83.59   18.20
  -4   6  -5   97.69   15.60
   4   6   5   68.89   17.90
   4   6   5   56.19   16.20
  -4   6  -5   75.09   16.40
  -4   6  -5   83.49    9.70
  -4   6  -5   85.09   14.60
  -5  -6  -5    5.60   19.40
   5  -6   5    9.90    9.10
  -5  -6  -5   -4.40    8.10
  -5  -6  -5   11.50   14.90
   5  -6   5  -13.10   11.50
  -5  -6  -5    7.10   10.70
  -5  -6  -5    9.70   15.20
   5  -6   5   -0.60   19.30
  -5  -6  -5   11.80   11.60
   5   6   5    3.70    9.30
   5   6   5  -13.80   13.90
  -5   6  -5    6.10   12.30
  -5   6  -5    2.90    6.50
   5   6   5  -12.10   11.60
   5   6   5    1.10   22.90
  -5   6  -5   13.70   10.20
  -5   6  -5   -7.60    9.80
  -6  -6  -5   12.20   14.80
   6  -6   5   13.30   13.80
  -6  -6  -5   31.00   23.70
  -6  -6  -5   19.60   11.70
   6  -6   5   11.60    8.30
  -6  -6  -5   13.20   12.20
   6  -6   5   12.60   30.20
  -6  -6  -5   20.10   12.80
  -6  -6  -5   -8.40    8.80
  -6   6  -5   11.60   12.70
   6   6   5   14.20   10.20
  -6   6  -5   24.80   10.60
  -6   6  -5   14.20    6.00
  -6   6  -5   13.30    8.30
   6   6   5   27.60   14.80
  -6   6  -5   19.00   11.20
   6   6   5  -23.10   13.80
   6   6   5   17.70   14.80
  -7  -6  -5    0.10   11.80
  -7  -6  -5   -8.50    9.30
   7  -6   5   -3.00    7.30
  -7  -6  -5   11.70   12.60
  -7  -6  -5    4.10   14.80
  -7  -6  -5   -5.40   10.10
   7  -6   5   19.20   16.70
  -7   6  -5   -1.80    8.60
  -7   6  -5   -6.90   10.60
   7   6   5   -6.00   23.60
   7   6   5   -5.00    8.30
  -7   6  -5    8.00    7.50
  -7   6  -5    1.60    9.20
   7   6   5   -5.60   13.60
  -8  -6  -5    6.80   12.50
  -8  -6  -5   23.80   10.20
  -8  -6  -5    5.10   15.00
   8  -6   5   17.30    8.60
   8   6   5   10.90   13.70
  -8   6  -5   40.80   12.30
   8   6   5   18.70    7.30
  -8   6  -5   18.00    9.60
  -8   6  -5    6.40   11.00
   9  -6   5   90.59   14.40
  -9  -6  -5   61.99    9.10
  -9  -6  -5   42.70   15.30
  -9   6  -5   59.49   12.80
   9   6   5   50.59   10.20
   9   6   5   89.69   13.50
  -9   6  -5   37.70   13.20
  -9   6  -5   80.29   10.40
  -8  -7   5   15.20    8.40
  -8  -7   5   13.70    7.30
   8  -7  -5   43.70    9.10
   8  -7  -5   32.30   13.10
   8   7  -5   24.30    7.90
  -8   7   5    9.40    8.70
   8   7  -5   30.50    7.60
  -8   7   5   26.60    5.70
   7  -7  -5   93.69   18.30
  -7  -7   5   79.69   11.20
  -7  -7   5   66.19   11.70
   7  -7  -5   45.70   26.10
  -7   7   5   64.69   17.20
  -7   7   5   72.29   11.20
   7   7  -5   74.29    9.90
   7   7  -5  100.79   13.40
   7   7  -5   79.69   12.00
  -6  -7   5  168.18   25.90
  -6  -7   5  156.78   18.30
   6  -7  -5  160.78   16.60
   6  -7  -5  115.69   18.40
  -6  -7   5  131.99   16.00
   6   7  -5  142.89   11.30
  -6   7   5  145.69   15.60
  -6   7   5  126.39   12.90
   6   7  -5  151.28   19.20
  -6   7   5  111.49   14.30
   6   7  -5  108.19   15.50
  -5  -7   5   66.29   37.00
  -5  -7   5   54.49   13.70
  -5  -7   5   41.70   16.20
   5  -7  -5   36.00   12.40
  -5   7   5   41.40   15.60
   5   7  -5   43.90   13.30
   5   7  -5   41.20   13.90
  -5   7   5   49.70   11.70
   5   7  -5   50.19    8.30
   5   7  -5   26.30   11.90
   4  -7  -5  119.09   19.40
  -4  -7   5  132.39   17.00
   4  -7  -5  158.78   17.00
  -4  -7   5   49.80   24.70
  -4  -7   5  113.39   14.70
   4  -7  -5  152.98   30.60
  -4  -7   5  116.09   32.60
   4  -7  -5  133.39   24.10
   4   7  -5  119.19   19.30
  -4   7   5  119.49   15.40
   4   7  -5  120.49   16.40
  -4   7   5   82.79   17.40
  -4   7   5  131.89   14.50
   4   7  -5  113.59   17.40
   4   7  -5  109.09   12.80
  -3  -7   5  136.19   17.50
   3  -7  -5  131.19   16.10
  -3  -7   5  138.09   15.90
   3  -7  -5   45.30   25.20
   3  -7  -5   61.89   24.10
   3   7  -5  106.69   12.20
   3   7  -5  125.09   17.00
   3   7  -5  106.29   15.40
  -3   7   5   89.79   12.00
   3   7  -5   74.89   14.20
   3   7  -5   69.69   15.90
  -3   7   5  126.19   15.60
  -2  -7   5   14.80   21.70
   2  -7  -5   34.80    9.60
  -2  -7   5    1.10    8.60
  -2  -7   5   36.80   22.10
   2  -7  -5    0.60   17.90
  -2   7   5   10.60    9.90
   2   7  -5   25.20    8.30
  -2   7   5   -5.50   16.20
   1  -7  -5   83.99   12.90
  -1  -7   5  105.99   26.60
   1  -7  -5   96.89   24.30
  -1  -7   5  116.89   15.40
   1  -7  -5   75.59   24.90
   1   7  -5   97.99   15.30
  -1   7   5   64.59   18.50
   1   7  -5   93.69   18.10
   1   7  -5   75.09   15.10
  -1   7   5   68.09   15.50
   1   7  -5   79.69   14.50
  -1   7   5   73.19   11.30
   0  -7  -5    8.30    7.70
   0  -7  -5  -11.40   17.70
   0  -7  -5   -2.60    8.00
   0  -7  -5    5.60   19.40
   0  -7   5    2.00    8.40
   0  -7   5   -8.70   23.60
   0   7  -5   21.40   11.00
   0   7   5    7.90   10.80
   0   7  -5   -1.30   13.00
   0   7   5    3.00    7.60
   0   7   5    0.00    8.90
   0   7  -5  -11.30    5.90
   0   7  -5   15.70   11.40
   1  -7   5   12.10   20.30
  -1  -7  -5   -7.40   17.80
  -1  -7  -5   10.00   13.40
  -1  -7  -5   -0.90    8.00
  -1  -7  -5   14.30   19.60
   1  -7   5    2.00    8.00
   1   7   5  -15.50   12.70
  -1   7  -5    7.80   11.50
  -1   7  -5   11.30   15.80
  -1   7  -5    9.60   12.60
  -1   7  -5    1.50   10.20
   2  -7   5   22.20    9.10
  -2  -7  -5    8.00   20.10
  -2  -7  -5   21.10   18.20
  -2  -7  -5   17.60    9.40
  -2  -7  -5   18.10   10.90
  -2  -7  -5   13.10   20.80
  -2   7  -5    9.20   13.90
   2   7   5   36.00   12.00
  -2   7  -5   -6.20   12.60
  -2   7  -5   38.80   14.60
  -2   7  -5   26.70   11.70
   2   7   5   19.10   15.30
   2   7   5   23.30   13.40
   2   7   5   23.10    9.30
   3  -7   5  -38.70   42.30
   3  -7   5   -2.00    7.30
  -3  -7  -5    8.50   14.60
  -3  -7  -5    6.40   18.30
  -3  -7  -5    2.90    9.20
  -3  -7  -5    2.20    7.70
  -3  -7  -5   -5.90   19.40
   3   7   5    4.40    8.10
  -3   7  -5   14.30    8.10
   3   7   5    0.80   12.00
  -3   7  -5    3.20   12.50
  -3   7  -5   -5.00    9.40
   3   7   5   -5.30    8.10
  -3   7  -5    3.60    9.50
  -4  -7  -5    4.30   10.70
  -4  -7  -5  -25.50   13.80
  -4  -7  -5   -9.50   13.70
  -4  -7  -5    0.70    9.90
   4  -7   5   38.80   17.80
  -4  -7  -5   -9.30   15.60
  -4   7  -5   -5.00   11.70
   4   7   5    0.80    7.90
   4   7   5   -0.70    7.60
  -4   7  -5    2.00    6.80
  -4   7  -5   -1.70    9.30
   4   7   5    1.00   13.60
  -4   7  -5   -2.80    9.80
  -5  -7  -5   54.49   15.20
  -5  -7  -5   82.09   12.30
   5  -7   5   82.49   12.30
  -5  -7  -5   46.10   28.50
  -5  -7  -5   78.69   13.30
   5  -7   5   64.19   15.10
  -5   7  -5   99.39   12.70
  -5   7  -5   69.19   12.70
   5   7   5  102.29   17.00
  -5   7  -5   88.49   12.50
   5   7   5   93.99   11.90
  -6  -7  -5  -11.00   19.10
  -6  -7  -5    4.50   16.40
  -6  -7  -5  -12.10    9.20
   6  -7   5   -9.50   13.30
   6  -7   5    7.50    7.40
  -6  -7  -5   -1.60    8.80
   6   7   5   -6.10    7.20
  -6   7  -5   -5.90    8.50
   6   7   5   15.40   10.30
  -6   7  -5  -12.70    7.50
  -6   7  -5    2.10    6.10
  -7  -7  -5  101.39   18.20
   7  -7   5   93.09   11.50
  -7  -7  -5   52.59   14.80
  -7  -7  -5   94.39   11.90
  -7  -7  -5   37.20   20.20
  -7   7  -5   74.09   14.40
  -7   7  -5   86.29   11.00
  -7   7  -5   55.09   10.30
  -7   7  -5   93.39   11.20
   8  -7   5  170.28   14.30
  -8  -7  -5  131.29   13.90
  -8  -7  -5  183.48   13.80
  -8   7  -5  112.39   12.50
   8   7   5  162.98   14.20
  -8   7  -5  143.19   12.20
  -6  -8   5    9.30    6.50
   6  -8  -5    0.00   10.30
   6  -8  -5    6.50    7.70
  -6  -8   5    5.40    8.50
   6   8  -5    7.40    9.00
   6   8  -5    4.60    8.20
   5  -8  -5   25.10   12.20
  -5  -8   5   22.10    9.50
  -5  -8   5   20.30   10.70
   5  -8  -5   39.00    7.80
   5   8  -5    3.00   10.40
   5   8  -5   22.40   10.40
   5   8  -5   21.20    9.10
  -5   8   5   34.20    9.20
   4  -8  -5   18.80   15.60
  -4  -8   5    7.80   10.30
  -4  -8   5   20.60   12.40
  -4   8   5    5.90    5.00
   4   8  -5    0.40    6.50
   4   8  -5   17.40    7.70
   4   8  -5    0.20   11.70
  -4   8   5    5.70    6.00
   3  -8  -5  226.88   18.40
  -3  -8   5  192.08   18.60
  -3  -8   5  198.88   21.30
   3  -8  -5  217.08   23.70
   3   8  -5  208.68   21.50
   3   8  -5  170.48   16.20
  -3   8   5  174.88   16.00
  -3   8   5  261.17   23.50
   3   8  -5  180.08   17.70
   2  -8  -5   83.69   12.20
   2  -8  -5   79.09   15.50
  -2  -8   5   93.39   12.70
  -2  -8   5   70.19   13.40
  -2   8   5   97.09   13.30
   2   8  -5   62.39   12.30
   2   8  -5   47.50   11.00
   2   8  -5   55.79   13.80
   2   8  -5   87.59   12.40
  -2   8   5   51.59    8.10
   1  -8  -5   72.79   11.60
  -1  -8   5   49.70   10.70
   1   8  -5   45.50   12.20
  -1   8   5   46.80    8.20
   1   8  -5   66.39   12.70
   1   8  -5   48.30   11.90
  -1   8   5   35.50   11.50
   1   8  -5   39.60   10.40
   0  -8   5    3.50    8.10
   0  -8  -5   17.30    8.70
   0   8  -5   -6.30    5.90
   0   8  -5    3.50   11.20
   0   8  -5    5.00    9.10
   0   8   5    5.20    6.30
   0   8  -5    1.90    9.90
   0   8   5   21.00   13.30
  -1  -8  -5  420.76   26.50
   1  -8   5  446.96   26.10
  -1   8  -5  406.76   29.40
   1   8   5  422.96   27.30
   1   8   5  395.46   23.40
  -1   8  -5  478.45   28.00
  -1   8  -5  416.06   27.30
   1   8   5  385.46   26.90
  -1   8  -5  442.46   26.40
  -2  -8  -5  222.18   18.40
   2  -8   5  241.48   19.10
  -2  -8  -5  273.87   20.40
  -2   8  -5  272.57   21.90
  -2   8  -5  246.48   20.60
  -2   8  -5  222.88   20.70
  -2   8  -5  264.77   22.70
   2   8   5  228.28   17.00
  -3  -8  -5   49.40   11.90
   3   8   5   69.19   14.30
  -3   8  -5   57.89   11.40
  -3   8  -5   60.39   11.20
  -4  -8  -5   36.80   17.40
   4  -8   5   47.60    7.90
   4  -8   5   16.70   11.50
  -4  -8  -5   31.80   10.00
  -4   8  -5   48.40    8.80
  -4   8  -5   30.00    9.60
   4   8   5   23.80    7.10
  -4   8  -5   35.50    9.70
  -5  -8  -5   39.30    9.30
  -5  -8  -5   55.79    9.00
   5  -8   5    9.90   16.00
   5  -8   5   58.79    8.00
   5   8   5   45.80    6.70
  -5   8  -5   68.49   12.60
  -5   8  -5   54.79    8.40
 -13   0   6   -0.90    7.50
 -13   0   6   -3.20    5.90
  13   0  -6    8.70    8.50
 -12   0   6 1425.16   63.49
  12   0  -6 1359.56   64.69
  12   0  -6 1421.06   61.39
 -12   0   6 1229.38   64.69
 -12   0   6 1440.16   61.59
  11   0  -6  -12.80   13.50
 -11   0   6   -4.40   10.20
  11   0  -6   11.90   11.10
 -11   0   6    5.80   10.00
 -11   0   6    2.70   16.00
 -11   0   6   24.90   25.10
 -11   0   6   34.90   31.20
 -10   0   6 1281.77   62.89
 -10   0   6 1235.98   60.09
 -10   0   6 1232.48   63.79
 -10   0   6 1335.07   59.89
 -10   0   6 1184.68   56.39
  10   0  -6 1242.98   59.69
 -10   0   6 1250.47   64.89
  10   0  -6 1276.97   63.09
  10   0  -6 1309.77   66.99
  -9   0   6   19.90   11.90
   9   0  -6   -1.10    9.60
  -9   0   6   11.00   14.10
  -9   0   6  -10.10   10.60
   9   0  -6   -5.30   12.20
   9   0  -6    5.90   21.40
  -9   0   6   -4.10   13.10
   9   0  -6   -6.30   15.10
  -9   0   6  -16.60    7.00
   9   0  -6    5.40    9.70
  -9   0   6   -7.70    8.50
   8   0  -6  115.39   14.20
  -8   0   6  131.99   16.80
   8   0  -6  123.29   16.10
  -8   0   6  153.08   21.50
  -8   0   6  157.18   18.90
   8   0  -6  164.38   20.00
  -8   0   6  150.48   17.50
   8   0  -6  172.28   21.00
  -8   0   6  147.99   13.90
  -7   0   6    2.30    7.70
   7   0  -6   -6.90    6.40
  -7   0   6    0.50    8.10
  -7   0   6    4.00    8.70
   7   0  -6   -0.50    8.50
   7   0  -6   -1.50    6.90
  -7   0   6    0.30    5.00
  -6   0   6 1490.55   66.79
   6   0  -6 1501.85   67.69
  -6   0   6 1469.55   69.49
   6   0  -6 1595.54   65.89
  -6   0   6 1489.15   62.29
   5   0  -6    3.50    5.50
   5   0  -6    3.00    8.40
  -5   0   6    0.90    5.90
  -5   0   6    2.40    7.10
  -4   0   6 1335.77   56.49
   4   0  -6 1264.57   52.99
  -4   0   6 1216.28   54.29
  -3   0   6   -5.40    4.40
   3   0  -6   -1.90    4.50
  -3   0   6    4.20    5.50
   2   0  -6 1418.96   58.69
  -2   0   6 1595.44   60.99
   1   0  -6    2.10    2.80
   1   0  -6   -0.40    2.00
   1   0  -6    1.00    3.30
  -1   0  -6   -0.50    3.30
  -1   0  -6   -2.90    2.40
  -1   0  -6    2.10    4.50
  -2   0  -6 4034.80  154.18
  -2   0  -6 4181.48  156.28
  -2   0  -6 3976.10  156.98
  -3   0  -6   -0.80    4.80
  -3   0  -6   -4.30    5.00
  -3   0  -6    0.60    4.40
  -3   0  -6    2.60    5.30
   3   0   6   -5.90    5.60
  -4   0  -6  450.05   23.90
  -4   0  -6  442.56   25.60
   4   0   6  440.46   25.60
  -4   0  -6  462.65   26.90
  -4   0  -6  483.85   23.40
  -5   0  -6    0.60    4.90
  -5   0  -6   -0.70    7.00
  -5   0  -6   -9.80    8.30
   5   0   6    6.00    5.80
  -5   0  -6    1.60    7.80
   5   0   6  -12.60    6.60
  -6   0  -6  296.47   22.40
  -6   0  -6  304.07   19.50
   6   0   6  251.07   22.40
  -6   0  -6  281.27   24.70
  -6   0  -6  254.37   19.60
   6   0   6  255.67   17.10
  -6   0  -6  239.68   21.50
  -6   0  -6  260.57   19.10
  -7   0  -6    2.20    6.10
  -7   0  -6  -12.40   10.50
   7   0   6   -9.10   10.40
  -7   0  -6   -3.20    7.50
  -7   0  -6  -11.80    9.90
  -7   0  -6    0.40    9.50
  -7   0  -6   -4.10   14.20
  -7   0  -6   18.40   10.30
  -7   0  -6  -16.10   13.00
   7   0   6   -0.10   10.50
   7   0   6    2.50    6.10
  -7   0  -6   -2.50   11.90
   8   0   6  540.95   33.60
   8   0   6  548.35   29.90
  -8   0  -6  488.95   34.60
  -8   0  -6  551.74   30.50
  -8   0  -6  581.54   42.00
  -8   0  -6  526.25   36.10
   8   0   6  561.34   38.20
  -8   0  -6  517.15   29.60
  -8   0  -6  504.55   34.90
   9   0   6  -22.40   10.20
  -9   0  -6  -12.60   10.70
   9   0   6  -14.30   14.40
  -9   0  -6  -10.90    7.40
  -9   0  -6    0.30   10.80
  -9   0  -6  -44.10   22.20
  -9   0  -6  -16.10    8.20
   9   0   6    4.10    7.70
  10   0   6   64.89   11.90
  10   0   6   71.19   16.90
 -10   0  -6   77.19   13.00
  10   0   6   74.29   15.30
  10   0   6  118.69   19.90
 -10   0  -6   56.39   14.10
  11   0   6   -8.60    9.10
  11   0   6   22.50   21.20
  11   0   6   -5.20   13.20
  11   0   6   16.60   11.30
 -11   0  -6   -1.00   11.10
 -11   0  -6    8.80    9.20
 -12   0  -6    0.80    8.60
  12   0   6    3.20   14.30
 -12   0  -6   11.20   13.20
  12   0   6   -9.00    9.00
  13  -1  -6  137.79   12.80
 -13  -1   6  157.28   12.60
 -13   1   6  128.99   16.80
 -13   1   6  130.89   16.10
  13   1  -6  144.89   17.50
 -12  -1   6    2.20   15.50
  12  -1  -6    5.00   11.30
  12  -1  -6   14.20   11.50
 -12  -1   6    6.20    9.60
 -12  -1   6  -39.80   24.00
  12  -1  -6    5.10    9.70
 -12  -1   6   -4.60   19.00
 -12  -1   6   -4.90   10.80
  12   1  -6   11.30   23.80
 -12   1   6   11.20    6.40
 -12   1   6    3.60    6.70
  12   1  -6   -2.20    9.20
 -11  -1   6  166.88   19.90
 -11  -1   6  170.68   22.10
 -11  -1   6  183.48   23.20
  11  -1  -6  174.58   17.80
 -11  -1   6  153.58   25.20
  11  -1  -6  213.08   26.10
  11   1  -6  154.68   18.90
 -11   1   6  139.39   17.30
 -11   1   6  157.58   18.20
 -11   1   6  110.19   43.70
 -10  -1   6  942.71   46.80
  10  -1  -6  914.91   53.39
 -10  -1   6  868.81   51.09
  10  -1  -6  889.61   49.70
 -10  -1   6  932.11   49.50
 -10  -1   6  893.81   53.09
  10  -1  -6  868.61   43.80
 -10  -1   6  884.71   45.90
 -10  -1   6  900.51   44.70
  10   1  -6  960.40   46.70
 -10   1   6  912.11   50.39
 -10   1   6  867.11   46.20
  10   1  -6  841.72   53.19
  10   1  -6  926.31   47.40
 -10   1   6  915.41   45.70
  -9  -1   6  717.73   40.80
  -9  -1   6  490.25   42.80
  -9  -1   6  652.63   35.50
  -9  -1   6  635.94   45.60
   9  -1  -6  593.14   32.00
   9  -1  -6  631.64   40.30
  -9  -1   6  615.04   33.40
  -9  -1   6  638.34   39.90
   9   1  -6  593.54   34.90
   9   1  -6  613.84   41.10
  -9   1   6  602.94   35.50
  -9   1   6  621.74   34.70
  -9   1   6  602.34   44.40
  -9   1   6  534.65   32.00
   9   1  -6  603.14   39.30
   9   1  -6  659.53   37.30
   8  -1  -6  269.27   23.60
  -8  -1   6  228.28   25.40
  -8  -1   6  228.88   21.10
  -8  -1   6  260.07   24.90
  -8  -1   6  257.27   18.60
   8  -1  -6  272.27   20.10
   8  -1  -6  245.18   24.70
  -8  -1   6  220.48   26.90
   8   1  -6  256.67   24.10
   8   1  -6  291.67   21.60
   8   1  -6  245.58   22.80
  -8   1   6  269.47   23.70
   8   1  -6  246.48   21.90
  -8   1   6  271.07   19.70
   8   1  -6  261.97   23.50
  -8   1   6  226.18   22.00
  -8   1   6  251.07   23.40
  -8   1   6  306.37   21.60
  -8   1   6  280.67   28.00
  -7  -1   6   41.10   11.60
   7  -1  -6   36.20    8.10
  -7  -1   6   43.20   13.00
  -7  -1   6   42.80   10.50
   7  -1  -6   55.89   13.50
   7  -1  -6   40.60   10.80
  -7   1   6   41.50   11.00
  -7   1   6   54.79    9.40
  -7   1   6   32.40   10.20
   7   1  -6   56.69   13.00
   7   1  -6   49.00   12.10
   7   1  -6   48.30   12.50
  -7   1   6   36.70   11.20
   7   1  -6   50.29   11.30
  -7   1   6   52.39   13.90
  -7   1   6   36.40    9.80
   6  -1  -6  449.36   26.50
  -6  -1   6  443.36   27.30
  -6  -1   6  448.06   29.70
   6  -1  -6  431.96   23.50
   6  -1  -6  403.16   26.00
  -6  -1   6  413.36   22.40
   6   1  -6  395.76   28.50
  -6   1   6  435.36   26.90
  -6   1   6  424.36   22.40
  -6   1   6  460.95   29.80
  -5  -1   6   24.80    6.20
   5  -1  -6   15.90    7.20
  -5  -1   6   13.60    7.70
   5  -1  -6    9.50    8.30
  -5  -1   6   19.60    8.50
  -5   1   6   15.00    7.50
  -5   1   6   16.90    8.80
   5   1  -6   13.40    9.90
   5   1  -6   18.30    5.90
  -4  -1   6   78.49   10.70
   4  -1  -6   80.99   10.00
  -4  -1   6   74.89   11.10
  -4   1   6   97.39   11.70
  -4   1   6   86.89   12.20
   4   1  -6   80.69    8.80
   3  -1  -6 1008.20   43.40
  -3  -1   6  966.80   43.60
  -3  -1   6 1071.29   44.80
  -3   1   6 1020.90   44.30
   3   1  -6  973.90   40.90
  -3   1   6 1076.19   45.80
  -2  -1   6 2870.61  108.39
   2  -1  -6 2601.84  108.09
  -2   1   6 2676.73  108.99
  -2   1   6 3027.20  110.39
   1  -1  -6  480.15   23.50
  -1  -1   6  489.95   20.10
  -1   1   6  457.55   22.60
  -1   1   6  505.55   22.90
   1   1  -6  465.55   21.20
   0  -1  -6  309.97   16.60
   0  -1  -6  302.17   15.20
   0   1   6  306.97   16.30
   0   1   6  282.47   15.90
   0   1  -6  308.57   15.90
   1  -1   6  799.22   32.90
  -1  -1  -6  779.92   35.70
  -1  -1  -6  863.31   34.60
  -1  -1  -6  796.12   35.10
   1   1   6  796.12   35.50
  -1   1  -6  854.01   36.20
  -2  -1  -6    4.80    5.70
  -2  -1  -6    3.30    5.20
  -2  -1  -6    9.00    6.30
  -2  -1  -6   11.90    5.30
  -2   1  -6    7.30    6.40
   2   1   6    5.40    5.60
  -3  -1  -6   97.19   10.60
  -3  -1  -6  109.59   12.40
  -3  -1  -6   91.29   10.40
  -3  -1  -6   88.39   11.50
  -3   1  -6   99.79   12.70
  -3   1  -6   95.99    9.30
   3   1   6   98.89   11.50
  -4  -1  -6  264.17   18.10
   4  -1   6  247.08   18.80
  -4  -1  -6  255.57   17.60
  -4  -1  -6  250.27   18.00
  -4  -1  -6  248.08   19.70
  -4   1  -6  264.77   19.80
  -4   1  -6  253.47   12.60
   4   1   6  256.87   18.70
  -5  -1  -6   23.50   10.20
   5  -1   6   24.00    6.30
  -5  -1  -6   35.30    8.60
   5  -1   6   28.20   10.20
  -5  -1  -6   28.50    9.20
  -5  -1  -6   27.80   10.10
   5   1   6   23.40    8.80
  -5   1  -6   52.09   10.70
   5   1   6   36.60    8.60
  -5   1  -6   37.60   10.40
  -5   1  -6   29.30    5.10
   6  -1   6   -2.20    9.80
  -6  -1  -6   -0.70    7.50
  -6  -1  -6   -3.50    7.60
  -6  -1  -6   -3.70    8.50
  -6  -1  -6   -3.80    8.30
  -6  -1  -6   -3.90    9.30
   6  -1   6    7.60    5.80
  -6  -1  -6   -4.10    6.30
   6   1   6   12.90   10.00
   6   1   6   -0.90    5.80
  -6   1  -6  -20.80   10.90
  -6   1  -6   -1.00    8.50
  -6   1  -6    8.40    7.20
  -6   1  -6   23.90    9.80
  -6   1  -6    8.80   10.80
  -6   1  -6    5.30    5.50
  -7  -1  -6  312.67   24.50
  -7  -1  -6  288.67   22.70
  -7  -1  -6  313.67   28.40
  -7  -1  -6  330.27   24.60
  -7  -1  -6  330.67   23.80
   7  -1   6  324.37   20.90
   7  -1   6  346.57   29.30
  -7  -1  -6  321.07   22.90
  -7  -1  -6  295.97   26.00
  -7   1  -6  304.57   16.80
  -7   1  -6  264.47   30.80
   7   1   6  307.87   26.90
   7   1   6  305.57   20.60
  -7   1  -6  324.97   27.20
  -7   1  -6  299.67   21.30
   7   1   6  308.77   25.00
  -7   1  -6  338.17   25.00
  -8  -1  -6   10.70   10.80
   8  -1   6    9.60    7.10
  -8  -1  -6   10.40   10.30
  -8  -1  -6   11.00   14.90
  -8  -1  -6    3.40   10.00
  -8  -1  -6   26.90   15.00
   8  -1   6   -1.30   14.90
  -8  -1  -6   15.30   12.60
  -8  -1  -6   -3.90   15.60
  -8   1  -6   -8.20   11.00
  -8   1  -6    0.50   10.50
   8   1   6    7.90   11.40
  -8   1  -6   52.09   19.80
   8   1   6    4.40    8.00
   8   1   6   12.00   10.80
   8   1   6    2.90    7.20
   9  -1   6    6.10    8.20
  -9  -1  -6   -4.60   10.00
   9  -1   6  -13.40   11.40
   9  -1   6    8.40   10.90
  -9  -1  -6   27.00   25.70
  -9  -1  -6   21.70   17.70
  -9  -1  -6   10.00   10.10
  -9  -1  -6    7.80    8.90
  -9  -1  -6   16.00   13.00
  -9  -1  -6   11.20   16.20
   9   1   6    5.80   10.70
   9   1   6   -1.00   11.30
  -9   1  -6   -2.50    7.70
   9   1   6    6.60    9.20
  -9   1  -6   25.20   11.70
   9   1   6    3.50    8.40
 -10  -1  -6  132.89   22.00
 -10  -1  -6  180.18   22.40
 -10  -1  -6  144.49   27.50
  10  -1   6  136.39   28.00
 -10  -1  -6  131.59   28.30
 -10  -1  -6  147.39   15.70
  10  -1   6  183.28   18.90
  10   1   6  159.78   20.10
  10   1   6  133.59   23.60
 -10   1  -6  185.18   21.30
  10   1   6  144.59   20.20
  11  -1   6  135.59   18.00
 -11  -1  -6  126.09   14.30
  11  -1   6  130.99   16.00
 -11  -1  -6  123.79   19.20
  11  -1   6   60.89   28.00
  11  -1   6   86.79   15.00
 -11   1  -6  123.29   16.10
  11   1   6  136.69   15.90
  11   1   6   91.49   22.30
  11   1   6   77.59   17.30
  11   1   6   88.39   22.00
  12  -1   6   -8.60   13.70
  12  -1   6    9.90   13.20
 -12  -1  -6   -7.50    9.20
  12  -1   6  -13.00    9.40
 -12   1  -6   10.00   12.30
  12   1   6   -3.00   13.40
  12   1   6   45.20   26.10
 -12   1  -6   12.60   12.10
  12   1   6   -5.70   14.70
  13  -2  -6   12.50    8.10
 -13  -2   6    5.30   15.70
 -13  -2   6   23.60    6.40
 -13   2   6   16.50    7.70
 -12  -2   6   15.30   20.30
  12  -2  -6   11.00   10.10
  12  -2  -6   42.00   24.50
  12  -2  -6    8.50   18.80
 -12  -2   6    8.00    6.90
 -12  -2   6    6.20   18.40
 -12  -2   6    4.60   12.70
 -12   2   6    5.80    9.60
 -12   2   6    5.00    9.00
  12   2  -6  -35.70   15.20
 -11  -2   6  -19.50   27.80
  11  -2  -6   -8.50   23.70
 -11  -2   6   14.20    8.30
 -11  -2   6   34.60   14.50
  11  -2  -6   41.50   16.60
  11  -2  -6   37.10   14.60
 -11  -2   6   24.00   13.30
 -11   2   6   33.60   11.10
 -11   2   6    3.40   10.00
  11   2  -6  -26.20   14.30
  11   2  -6   11.80   11.10
 -11   2   6   24.50    9.90
  11   2  -6   29.40   13.50
 -10  -2   6  651.53   43.60
  10  -2  -6  611.44   41.00
  10  -2  -6  575.04   31.90
 -10  -2   6  574.34   33.30
 -10  -2   6  527.95   37.40
 -10  -2   6  592.64   33.70
 -10  -2   6  513.45   46.50
  10  -2  -6  586.54   40.80
 -10   2   6  517.45   53.69
 -10   2   6  594.14   34.50
  10   2  -6  568.24   32.10
  10   2  -6  539.75   32.80
 -10   2   6  589.44   33.00
 -10   2   6  578.94   35.60
  -9  -2   6    7.40   15.20
   9  -2  -6   22.20    9.40
  -9  -2   6   14.30   10.40
  -9  -2   6   19.80   11.30
  -9  -2   6   26.20   15.10
  -9  -2   6    8.20   11.30
   9  -2  -6   24.40   11.30
   9   2  -6   22.30   10.60
   9   2  -6   13.40   13.40
  -9   2   6   17.20   10.40
  -9   2   6    4.60   19.80
  -9   2   6   36.00   11.40
   9   2  -6   11.30   11.00
  -9   2   6   15.70    9.90
  -8  -2   6  361.46   35.10
  -8  -2   6  393.76   24.90
  -8  -2   6  384.16   31.20
  -8  -2   6  414.76   30.50
   8  -2  -6  378.46   30.10
   8  -2  -6  407.76   30.30
  -8  -2   6  409.96   34.00
   8  -2  -6  364.26   23.50
  -8  -2   6  375.76   26.90
   8   2  -6  370.16   30.00
   8   2  -6  425.36   33.10
  -8   2   6  400.96   28.50
  -8   2   6  401.76   26.50
   8   2  -6  404.66   26.40
   8   2  -6  411.76   28.90
  -8   2   6  409.26   30.10
  -8   2   6  337.17   25.30
  -8   2   6  354.46   33.50
   8   2  -6  363.56   23.70
  -7  -2   6  139.99   18.50
   7  -2  -6  152.78   19.60
  -7  -2   6  118.89   17.60
   7  -2  -6  130.19   17.20
  -7  -2   6  155.58   14.10
   7  -2  -6  146.49   14.20
  -7   2   6  156.48   17.30
   7   2  -6  158.98   18.50
  -7   2   6  143.99   20.50
  -7   2   6  153.98   16.20
   7   2  -6  159.18   21.40
  -7   2   6  177.28   20.80
  -7   2   6  165.48   18.40
   7   2  -6  147.89   19.00
   7   2  -6  145.09   18.30
   7   2  -6  166.58   15.80
  -7   2   6  180.78   17.40
   7   2  -6  157.88   19.50
  -6  -2   6   89.29   10.80
   6  -2  -6   98.49   11.70
  -6  -2   6  110.59   17.10
  -6  -2   6  108.39   15.10
   6  -2  -6  124.19   16.50
  -6   2   6   77.69    9.40
  -6   2   6  107.29   14.30
  -6   2   6   92.79   15.70
   6   2  -6   99.09   15.90
   6   2  -6   97.19   16.10
   6   2  -6   98.69   10.70
   5  -2  -6  910.21   45.60
   5  -2  -6  943.91   44.90
  -5  -2   6  919.91   40.80
   5  -2  -6  922.21   41.20
  -5  -2   6  923.21   45.30
  -5  -2   6  974.00   47.60
  -5   2   6  971.00   47.40
   5   2  -6  976.30   40.60
  -5   2   6  944.61   44.80
   5   2  -6  902.21   47.40
   4  -2  -6  428.36   24.20
  -4  -2   6  394.46   24.30
  -4  -2   6  417.06   25.30
   4   2  -6  421.26   19.40
  -4   2   6  434.26   24.20
  -3  -2   6  973.00   42.10
   3  -2  -6  874.41   41.00
  -3   2   6  936.41   43.20
  -3   2   6  923.81   41.90
   2  -2  -6   29.40    6.70
  -2  -2   6   29.40    5.40
  -2   2   6   30.20    7.50
  -2   2   6   37.00    7.60
   1  -2  -6  250.97   17.20
  -1  -2   6  241.28   12.50
   1  -2  -6  272.87   17.00
  -1   2   6  242.68   15.80
  -1   2   6  262.67   16.60
   1   2  -6  235.08   13.80
   0  -2  -6   61.59    9.40
   0  -2   6   52.09    5.10
   0  -2  -6   60.69    8.20
   0  -2  -6   71.89    9.80
   0   2   6   54.89    8.70
   0   2   6   65.19    8.90
   0   2  -6   65.99    8.30
  -1  -2  -6   64.19    9.90
  -1  -2  -6   59.09    7.80
  -1  -2  -6   60.09    9.80
  -1  -2  -6   51.29    7.70
   1  -2   6   60.49    6.40
   1   2   6   52.59    8.30
  -1   2  -6   59.99    9.20
  -2  -2  -6  326.27   18.30
  -2  -2  -6  315.07   18.90
  -2  -2  -6  332.97   21.30
  -2  -2  -6  342.07   20.50
   2   2   6  323.97   19.90
  -2   2  -6  343.37   21.00
  -3  -2  -6 1537.45   64.49
  -3  -2  -6 1525.15   71.69
  -3  -2  -6 1576.74   65.69
  -3   2  -6 1569.94   68.19
  -4  -2  -6   -7.50    6.20
  -4  -2  -6   10.60    7.20
   4  -2   6   32.30   14.30
  -4  -2  -6   -0.60    7.00
  -4  -2  -6   -2.80    6.60
  -4  -2  -6    7.10    8.00
  -4  -2  -6    0.80    6.10
  -4   2  -6    0.00    7.30
   4   2   6    0.10    5.80
   4   2   6   -2.10    5.70
   4   2   6    6.50    7.70
  -5  -2  -6   11.90    8.70
   5  -2   6   12.80    5.90
   5  -2   6   31.40   14.70
  -5  -2  -6   19.20    9.10
  -5  -2  -6    2.60    7.70
  -5  -2  -6    1.30    7.80
  -5  -2  -6   10.60    9.10
  -5  -2  -6    9.90    7.70
   5   2   6   22.70    9.00
   5   2   6    9.10    6.70
   5   2   6   10.70    8.60
   6  -2   6  -20.70   12.80
  -6  -2  -6  -14.70    9.00
  -6  -2  -6   -4.10    8.70
  -6  -2  -6   -1.20    7.40
  -6  -2  -6   -3.40    7.80
  -6  -2  -6   -4.00    9.90
   6  -2   6    1.60   15.80
  -6  -2  -6   -1.90    8.10
  -6  -2  -6   -1.50    9.00
   6   2   6    6.90    8.90
  -6   2  -6    6.80    9.20
   6   2   6    5.30    8.60
  -6   2  -6    3.70   11.90
  -6   2  -6    4.70    9.40
   6   2   6   26.10   10.40
   7  -2   6  250.37   28.80
  -7  -2  -6  258.97   22.40
  -7  -2  -6  260.37   22.90
   7  -2   6  246.98   20.10
  -7  -2  -6  217.38   21.50
  -7  -2  -6  271.27   24.30
  -7  -2  -6  249.68   38.50
  -7  -2  -6  242.58   22.30
  -7  -2  -6  215.88   27.70
  -7  -2  -6  239.38   21.20
   7   2   6  199.68   20.50
   7   2   6  230.98   24.00
  -7   2  -6  200.88   23.80
   7   2   6  257.47   23.30
  -7   2  -6  288.47   23.00
  -7   2  -6  238.58   25.40
  -7   2  -6  234.68   18.20
   7   2   6  252.27   19.10
  -8  -2  -6    7.40   11.80
  -8  -2  -6    1.60   10.20
   8  -2   6  -34.60   17.40
  -8  -2  -6    9.20   16.80
   8  -2   6   10.60    8.10
  -8  -2  -6    8.90    9.90
  -8  -2  -6    4.10    9.60
  -8  -2  -6    7.90   10.90
  -8   2  -6    5.00    9.90
   8   2   6   -1.40   10.60
  -8   2  -6   10.40   12.80
   8   2   6   -6.00    7.50
  -8   2  -6    6.40    8.40
   8   2   6   16.90   10.50
   8   2   6    9.10   12.50
   9  -2   6  101.29   26.50
  -9  -2  -6  122.19   16.00
  -9  -2  -6   81.89   18.90
  -9  -2  -6   90.29   27.70
  -9  -2  -6  111.09   16.00
  -9  -2  -6   92.49   15.70
   9  -2   6   98.39   13.20
  -9  -2  -6   95.49   17.50
   9   2   6  115.89   19.90
  -9   2  -6  125.69   17.90
  -9   2  -6   95.99   17.40
  -9   2  -6  111.79   17.30
  -9   2  -6  132.79   15.50
   9   2   6   98.19   13.40
   9   2   6  112.59   16.50
   9   2   6  119.89   19.60
  10  -2   6   27.20   11.60
 -10  -2  -6   23.60   13.30
  10  -2   6   13.30   28.50
 -10  -2  -6   28.50   10.80
 -10  -2  -6   30.70   11.20
  10  -2   6   38.70   10.50
 -10  -2  -6   13.60   16.90
  10   2   6   40.60   15.50
 -10   2  -6   52.59   10.60
  10   2   6   43.50   15.90
 -10   2  -6   21.80   11.80
  10   2   6   41.20   12.80
  11  -2   6   33.90   43.50
  11  -2   6   30.10   11.60
 -11  -2  -6   62.89   25.70
 -11  -2  -6   40.80   11.30
 -11  -2  -6   48.90   11.00
  11  -2   6   31.00   10.10
 -11  -2  -6   55.39   17.00
  11   2   6   44.80   16.30
 -11   2  -6   27.70    8.40
 -11   2  -6   34.10   11.70
  11   2   6   47.40   12.10
  11   2   6   63.59   13.00
 -12  -2  -6  -12.90    7.20
  12  -2   6   13.10    8.70
  12  -2   6   -1.90   11.40
[truncated: 2,779,540 more chars]
